# Supplementary material for: Length of paternal lifespan is manifested in the DNA methylome of their nonagenarian progeny
Source: Oncotarget. 2015 Sep 30;6(31):30557–67. doi: 10.18632/oncotarget.5905 (PMC4741551; doi:10.18632/oncotarget.5905)
Supplement: Supplementary file 1 [file oncotarget-06-30557-s001.xlsx]

## Sheet: Suppl. table 1
Supplementary table 1. CpG sites associated with paternal lifespan.
TargetID_A	Gene	p-value paternal lifespan	BH-corrected p-value paternal lifespan	BH-corrected p-value maternal lifespan	Δβ (Group FIII-FI)	UCSC_REFGENE_ACCESSION	RELATION_TO_UCSC_CPG_ISLAND	UCSC_REFGENE_GROUP	CHR	METHYL27_LOCI	UCSC_CPG_ISLANDS_NAME	COORDINATE36
cg06376949	IFIT5	1.30762e-08	0.00367331	0.999984	-0.0467947	NM_012420	N_Shore	TSS1500	10	NA	chr10:91174405-91175166	91163791
cg11690983		1.80202e-08	0.00367331	0.999984	-0.0251469		N_Shelf		1	NA	chr1:29213438-29214300	29083706
cg24679348	PRRT3	3.73213e-08	0.00507181	0.999984	-0.0247787	NM_207351	S_Shore	TSS1500	3	NA	chr3:9993730-9994136	9970002
cg24171047	PRKCA	5.34713e-08	0.0054499	0.999984	0.0529058	NM_002737		Body	17	NA		62196383
cg02832477		9.06314e-08	0.00738987	0.999984	0.0201728		S_Shelf		2	NA	chr2:121499228-121499578	12121836
cg02060682		2.79348e-07	0.0103533	0.999984	0.0257179		N_Shore		7	NA	chr7:36192591-36193434	36157249
cg12644617	NCRNA00200	2.5072e-07	0.0103533	0.867105	0.0126648	NR_015376	S_Shore	Body	10	NA	chr10:1209314-1209521	1199939
cg14153737	FAM78B	2.73933e-07	0.0103533	0.999984	-0.0403632	NM_001017961	S_Shore	TSS1500	1	NA	chr1:166134258-166136448	16440325
cg21833776	FAM55D;FAM55D	2.02202e-07	0.0103533	0.999984	0.0289388	NM_017678;NM_001077639		5'UTR;5'UTR	11	NA		11397130
cg25586848	C3orf21	2.66904e-07	0.0103533	0.999984	-0.026339	NM_152531		Body	3	NA		19635722
cg19419739	LSP1;LSP1;LSP1;LSP1	3.41468e-07	0.011601	0.999984	-0.0329391	NM_001013255;NM_001013253;NM_001013254;NM_002339	N_Shore	Body;Body;Body;Body	11	NA	chr11:1903078-1903334	1859499
cg08685040		6.44368e-07	0.0125096	0.999984	0.0232262				16	NA		83841090
cg08988323	CLINT1	6.26695e-07	0.0125096	0.999984	-0.0348137	NM_014666		Body	5	NA		15718781
cg14996143	MAP1D	4.83741e-07	0.0125096	0.999984	-0.023698	NM_199227	Island	3'UTR	2	NA	chr2:172944988-172945384	17265357
cg15482882	HIVEP3;HIVEP3	4.53193e-07	0.0125096	0.999984	-0.0400902	NM_024503;NM_001127714	Island	Body;Body	1	NA	chr1:41981788-41982043	41754376
cg21585138	CISH;CISH	5.79926e-07	0.0125096	0.999984	0.0451554	NM_145071;NM_013324	N_Shelf	Body;Body	3	NA	chr3:50648939-50649829	50620110
cg22830112		4.91942e-07	0.0125096	0.999984	-0.0177641		N_Shore		6	NA	chr6:10838098-10838915	10945633
cg24582510	CTNNA3;CTNNA3	4.14187e-07	0.0125096	0.994692	0.0142584	NM_001127384;NM_013266		Body;Body	10	NA		67741352
cg25145840	SH3PXD2B	6.07221e-07	0.0125096	0.985836	0.0344506	NM_001017995	N_Shore	Body	5	NA	chr5:171766422-171766826	17169840
cg25602536		6.23662e-07	0.0125096	0.999984	-0.0198082		Island		2	NA	chr2:8816314-8817264	8734059
cg01560871	C10orf27	9.5677e-07	0.0169593	0.999984	-0.0208603	NM_152710		TSS1500	10	TRUE		72215430
cg13251292	SERPINA6	1.02108e-06	0.017345	0.999984	0.0473114	NM_001756		TSS1500	14	NA		93859865
cg01044637	IQSEC1	1.32867e-06	0.0208339	0.999984	-0.0388829	NM_001134382		Body	3	NA		13057751
cg07606234	NRL	1.31279e-06	0.0208339	0.999984	-0.0395185	NM_006177	Island	Body	14	NA	chr14:24550317-24551148	23620987
cg00930628	FBLN7;FBLN7	1.83678e-06	0.0209441	0.999984	-0.0337634	NM_153214;NM_001128165	Island	TSS200;TSS200	2	NA	chr2:112895792-112897841	11261226
cg06158184		1.62823e-06	0.0209441	0.999984	0.0191154				11	NA		10736838
cg06193004	KCNS1	1.57092e-06	0.0209441	0.999984	-0.0171206	NM_002251	S_Shore	TSS200	20	NA	chr20:43729515-43729791	43163288
cg06932535		2.00354e-06	0.0209441	0.999984	0.0361274				14	NA		31420075
cg15089742	KSR1	1.85563e-06	0.0209441	0.999984	-0.0267669	NM_014238	N_Shelf	Body	17	NA	chr17:25932497-25932712	22954221
cg23124641		1.55553e-06	0.0209441	0.999984	-0.0341793		N_Shore		17	NA	chr17:76337725-76338582	73849262
cg24658487	LOC283050;LOC283050;LOC283050	1.7067e-06	0.0209441	0.999984	-0.0413878	NR_024431;NR_024429;NR_015429		Body;Body;Body	10	NA		80382631
cg26086831		1.59776e-06	0.0209441	0.85001	0.0141513		N_Shelf		10	NA	chr10:134853083-134853304	13470024
cg10852154		2.23658e-06	0.0222396	0.999984	-0.0421007		S_Shore		6	NA	chr6:42420075-42421090	42529735
cg01763749	P2RX6;P2RX6;MGC16703	2.95658e-06	0.0225679	0.999984	-0.0305396	NM_005446;NM_001159554;NR_003608	Island	TSS1500;TSS1500;Body	22	NA	chr22:21368197-21368771	19698291
cg02156296		3.41104e-06	0.0225679	0.999984	-0.0357001		Island		22	NA	chr22:36806029-36806637	35136360
cg03023089		3.55298e-06	0.0225679	0.999984	-0.0514631		Island		22	NA	chr22:36806029-36806637	35136526
cg04092332	CRABP2	3.54313e-06	0.0225679	0.999984	0.0124671	NM_001878		3'UTR	1	NA		15493619
cg04125099	TXNRD1	2.93627e-06	0.0225679	0.999984	-0.0361758	NM_001093771	Island	Body	12	NA	chr12:104609397-104610172	10313419
cg04139827	TUFT1;TUFT1	4.06598e-06	0.0225679	0.999984	0.0122461	NM_001126337;NM_020127		Body;Body	1	NA		14981445
cg04226536	LAYN	3.10232e-06	0.0225679	0.999984	-0.0151581	NM_178834	Island	TSS200	11	NA	chr11:111410932-111412199	11091628
cg04309885	CABP5	2.50357e-06	0.0225679	0.99938	0.0302567	NM_019855		3'UTR	19	NA		53225182
cg07948085		3.40229e-06	0.0225679	0.999984	0.0285875				10	NA		9845346
cg08071904	GUCY2E	2.87672e-06	0.0225679	0.999984	0.0335907	NR_024042		Body	11	NA		76079143
cg08694699	ESRP2	3.2891e-06	0.0225679	0.999984	-0.0377261	NM_024939	Island	TSS200	16	NA	chr16:68269010-68272143	66827783
cg09128529		3.70573e-06	0.0225679	0.999984	0.0325705				2	NA		22729476
cg10123224	RNPC3	3.97326e-06	0.0225679	0.999984	0.0227472	NM_017619	Island	TSS200	1	NA	chr1:104068487-104068913	10384115
cg11217218		4.0494e-06	0.0225679	0.999984	-0.0307577		S_Shore		17	NA	chr17:79518816-79519844	77131504
cg11596902		2.78718e-06	0.0225679	0.999984	0.0533764				11	NA		12283004
cg12296860	CHRM4	3.95164e-06	0.0225679	0.999984	-0.0239563	NM_000741	N_Shore	TSS1500	11	NA	chr11:46410921-46414687	46366004
cg13623268		3.84639e-06	0.0225679	0.999984	0.047018				9	NA		78102257
cg15165154	CXXC5	3.92313e-06	0.0225679	0.999984	-0.0719019	NM_016463	Island	5'UTR	5	NA	chr5:139040819-139041028	13902119
cg16274207		2.70128e-06	0.0225679	0.999984	0.0217832				8	NA		97195578
cg17353354	POFUT2;POFUT2;LOC642852;POFUT2	2.71603e-06	0.0225679	0.999984	-0.0130431	NR_004858;NM_015227;NR_026943;NM_133635	Island	Body;Body;TSS1500;Body	21	NA	chr21:46706691-46707049	45531440
cg19531130	KIAA1377;ANGPTL5	3.79887e-06	0.0225679	0.999984	-0.034726	NM_020802;NM_178127	S_Shore	Body;5'UTR	11	TRUE	chr11:101785594-101786128	10129186
cg22019158	AHDC1	3.16614e-06	0.0225679	0.999984	-0.0234289	NM_001029882	N_Shelf	5'UTR	1	NA	chr1:27929705-27930866	27799270
cg23522475	RHOBTB3	3.03372e-06	0.0225679	0.999984	-0.0577473	NM_014899	S_Shore	Body	5	NA	chr5:95066876-95067812	95093848
cg24607398	EPM2AIP1;MLH1	4.09633e-06	0.0225679	0.999984	0.0694624	NM_014805;NM_000249	N_Shore	1stExon;TSS1500	3	TRUE	chr3:37034228-37035356	37008629
cg25353142	KCNS1	4.03129e-06	0.0225679	0.999984	-0.0332106	NM_002251	S_Shore	TSS200	20	NA	chr20:43729515-43729791	43163283
cg25363807	ERI3	2.75947e-06	0.0225679	0.999984	-0.0386805	NM_024066		Body	1	NA		44476510
cg27335999	DIP2C	2.4711e-06	0.0225679	0.999984	0.0236247	NM_014974		Body	10	NA		546044
cg27580689	TDRD1	3.5457e-06	0.0225679	0.999984	0.0150439	NM_198795	S_Shore	5'UTR	10	NA	chr10:115938962-115939292	11592964
cg25957124	TMEM159;DNAH3	4.22853e-06	0.0229856	0.999984	-0.0426609	NM_020422;NM_017539	S_Shore	5'UTR;TSS1500	16	TRUE	chr16:21169810-21170278	21078585
cg09433875	SHANK2;SHANK2	4.31296e-06	0.0231361	0.999984	0.0107825	NM_012309;NM_133266		Body;Body	11	NA		70133285
cg22647929	SOX7	4.52347e-06	0.0236432	0.999984	0.0333959	NM_031439	N_Shore	Body	8	NA	chr8:10583816-10584170	10620736
cg26126806	RAI1	4.50961e-06	0.0236432	0.999984	-0.0150738	NM_030665	Island	5'UTR	17	NA	chr17:17685016-17687240	17625756
cg09168997	ATP1A2	4.71402e-06	0.0243272	0.999984	0.0202023	NM_000702		TSS1500	1	NA		15835175
cg01280609	BID;BID;BID	5.15009e-06	0.0248801	0.999984	-0.012903	NM_001196;NM_197966;NM_197967	S_Shore	TSS200;TSS1500;TSS200	22	NA	chr22:18256615-18257377	16637414
cg02673417	MAP3K5	5.64464e-06	0.0248801	0.999984	-0.0565607	NM_005923		Body	6	NA		13714694
cg03130090		5.34353e-06	0.0248801	0.999984	0.0368178				16	NA		86935921
cg08168580		4.96329e-06	0.0248801	0.999984	-0.0388876				1	NA		27602579
cg10107292	TMEM51;TMEM51;TMEM51;TMEM51	5.41006e-06	0.0248801	0.999984	-0.0230686	NM_001136218;NM_018022;NM_001136216;NM_001136217		5'UTR;5'UTR;5'UTR;5'UTR	1	NA		15377025
cg10758286	TMEM51;TMEM51;TMEM51;TMEM51	5.41587e-06	0.0248801	0.999984	-0.0323947	NM_001136218;NM_018022;NM_001136216;NM_001136217	Island	5'UTR;5'UTR;5'UTR;5'UTR	1	NA	chr1:15479219-15481471	15353954
cg17898925		5.09609e-06	0.0248801	0.999984	-0.045688				4	NA		83415071
cg18058048	C6orf25;C6orf25;C6orf25;C6orf25;C6orf25;C6orf25;LY6G6C	5.54461e-06	0.0248801	0.999984	-0.057235	NM_138272;NM_138277;NM_138275;NM_138274;NM_025260;NM_138273;NM_025261	N_Shore	TSS1500;TSS1500;TSS1500;TSS1500;TSS1500;TSS1500;TSS1500	6	NA	chr6:31691425-31691718	31798928
cg24030370	TRIM13;TRIM13;TRIM13;TRIM13;DLEU2	5.08214e-06	0.0248801	0.999984	-0.0524415	NM_005798;NM_001007278;NM_213590;NM_052811;NR_002612	N_Shore	TSS1500;TSS1500;TSS1500;TSS1500;Body	13	NA	chr13:50570375-50571643	49468143
cg24864241	PLEKHA6	5.6747e-06	0.0248801	0.999984	-0.0486537	NM_014935		TSS200	1	NA		20259578
cg27634724	KCNS1	4.93795e-06	0.0248801	0.999984	-0.0227099	NM_002251	S_Shore	TSS200	20	NA	chr20:43729515-43729791	43163275
cg26991433	RREB1;RREB1;RREB1;RREB1	5.88084e-06	0.0255058	0.999984	-0.0242978	NM_001003700;NM_001003699;NM_001168344;NM_001003698	N_Shore	5'UTR;5'UTR;5'UTR;5'UTR	6	NA	chr6:7141036-7141576	7085930
cg25862345	DSCR4	6.18119e-06	0.0265263	0.999984	0.0245946	NM_005867		Body	21	NA		38359670
cg04701628		6.81846e-06	0.0279615	0.999984	-0.0219848		S_Shelf		16	NA	chr16:31487152-31488967	31399764
cg08802053		6.85629e-06	0.0279615	0.999984	-0.0120063		S_Shore		5	NA	chr5:92930529-92930830	92957801
cg15996914	FBXW11;FBXW11;FBXW11	6.89025e-06	0.0279615	0.999984	-0.01256	NM_033645;NM_012300;NM_033644		Body;Body;Body	5	NA		17135954
cg25459558	COL11A2;COL11A2;COL11A2;COL11A2	6.92713e-06	0.0279615	0.999984	-0.0228359	NM_080679;NM_001163771;NM_080681;NM_080680	Island	TSS1500;TSS1500;TSS1500;TSS1500	6	NA	chr6:33160945-33161337	33269268
cg02175308	SORT1	7.16816e-06	0.0283725	0.999984	-0.0648721	NM_002959	S_Shore	TSS1500	1	TRUE	chr1:109940074-109940894	10974258
cg27320207	NOTCH3	7.27232e-06	0.0285081	0.999984	-0.038053	NM_000435	Island	Body	19	NA	chr19:15306243-15307111	15168057
cg05132118		7.48371e-06	0.0286272	0.999984	0.0115896				13	NA		32478952
cg26276667		7.50134e-06	0.0286272	0.999984	-0.035541		S_Shelf		10	NA	chr10:92913390-92913694	92906269
cg09845000	FGR	7.62303e-06	0.0287761	0.999984	-0.0462058	NM_005248	S_Shore	TSS1500	1	NA	chr1:27960567-27961023	27834608
cg11300777	MYO16	7.8024e-06	0.0288073	0.999984	-0.027126	NM_015011		Body	13	NA		10836663
cg14613617	VWA2	7.78688e-06	0.0288073	0.962457	-0.0231293	NM_198496	N_Shore	TSS200	10	NA	chr10:115999008-115999603	11598883
cg24508713	ZBTB12	7.84327e-06	0.0288073	0.999984	-0.0232217	NM_181842	S_Shore	TSS1500	6	NA	chr6:31868781-31870311	31978762
cg11944784		8.00956e-06	0.0291235	0.999984	0.0348502		N_Shelf		15	NA	chr15:83775861-83776922	81564140
cg15490596	CACNG7	8.07224e-06	0.0291235	0.984223	0.0221662	NM_031896	S_Shelf	TSS1500	19	NA	chr19:54411376-54411968	59107548
cg01300291	C3orf21	8.30835e-06	0.0295788	0.999984	-0.0282413	NM_152531	Island	Body	3	NA	chr3:194980332-194981275	19646168
cg14116799		8.40846e-06	0.0295788	0.999984	-0.0150214		Island		10	NA	chr10:43800153-43800445	43120160
cg26697320		8.41608e-06	0.0295788	0.999984	-0.0524999		N_Shore		7	NA	chr7:26437727-26438715	26404206
cg02141814	EIF2C1	8.72262e-06	0.0300628	0.999984	-0.036433	NM_012199	Island	Body	1	NA	chr1:36348501-36349731	36122317
cg05785989		8.77504e-06	0.0300628	0.999984	-0.0238326				10	NA		3296812
cg00621826		9.10398e-06	0.0301248	0.975946	0.020383		N_Shore		8	NA	chr8:1113058-1114073	1098919
cg00988346		1.21952e-05	0.0301248	0.999984	-0.0573894				1	NA		27602388
cg01022200	KIAA1614	1.1426e-05	0.0301248	0.999984	-0.0228556	NM_020950	N_Shore	TSS1500	1	NA	chr1:180881316-180882592	17914770
cg01140244	INPP5A	1.06129e-05	0.0301248	0.999984	-0.0322397	NM_005539		Body	10	NA		13434895
cg01189606	PLXNB1;PLXNB1	1.14063e-05	0.0301248	0.999984	-0.0474286	NM_002673;NM_001130082	S_Shore	TSS1500;TSS1500	3	NA	chr3:48470230-48471389	48446905
cg02001060	EXPH5;EXPH5;EXPH5	1.09186e-05	0.0301248	0.999984	-0.0422247	NM_001144763;NM_015065;NM_001144765		Body;Body;TSS200	11	NA		10791417
cg02254056	TXNDC5;TXNDC5	1.08094e-05	0.0301248	0.999984	-0.0250934	NM_030810;NM_001145549	S_Shore	TSS1500;TSS1500	6	NA	chr6:7910087-7911418	7856479
cg02382706	CALML5;CALML5	9.63434e-06	0.0301248	0.999984	0.013537	NM_017422;NM_017422	N_Shore	1stExon;3'UTR	10	NA	chr10:5540785-5541515	5530667
cg02752037	TICAM1	1.15563e-05	0.0301248	0.999984	-0.0359379	NM_182919	N_Shore	5'UTR	19	NA	chr19:4831433-4831892	4780518
cg05289698	GCNT3	1.07367e-05	0.0301248	0.975946	0.0231305	NM_004751		5'UTR	15	NA		57695452
cg06179615	OPLAH	1.21211e-05	0.0301248	0.999984	0.019217	NM_017570	N_Shore	Body	8	NA	chr8:145111297-145111564	14518137
cg06813554	ABHD4	1.20065e-05	0.0301248	0.999984	-0.0406421	NM_022060	N_Shore	TSS1500	14	NA	chr14:23067443-23067773	22136609
cg07180212	SNORD1A	1.02318e-05	0.0301248	0.999984	0.0426858	NR_004395	S_Shelf	TSS200	17	NA	chr17:74553220-74553912	72069298
cg08655844	VOPP1	1.03267e-05	0.0301248	0.999984	-0.0193541	NM_030796	S_Shore	TSS1500	7	TRUE	chr7:55639277-55640599	55608208
cg09178261	EPHA2	9.79501e-06	0.0301248	0.999984	-0.0370226	NM_004431	S_Shore	TSS1500	1	NA	chr1:16481484-16482782	16355405
cg09256201	HAAO	1.14891e-05	0.0301248	0.999984	-0.0440057	NM_012205	N_Shore	Body	2	NA	chr2:43019665-43020509	42872988
cg09275956		1.02322e-05	0.0301248	0.999984	-0.0169252		S_Shelf		1	NA	chr1:50892437-50893243	50668839
cg09370867	FGR;FGR	1.08472e-05	0.0301248	0.999984	-0.0457482	NM_005248;NM_005248	Island	1stExon;5'UTR	1	NA	chr1:27961559-27961810	27834267
cg10238080		9.38526e-06	0.0301248	0.999984	-0.023799				12	NA		48731325
cg10407585	VWA2	1.08059e-05	0.0301248	0.999984	-0.0462596	NM_198496	S_Shore	5'UTR	10	NA	chr10:115999008-115999603	11598990
cg11045524	ASS1;ASS1	1.02631e-05	0.0301248	0.999984	-0.0239171	NM_054012;NM_000050	Island	5'UTR;5'UTR	9	NA	chr9:133319864-133320810	13231060
cg13394713		9.95486e-06	0.0301248	0.999984	0.0340898				8	NA		79194193
cg13828484	ANKRD34C	1.2266e-05	0.0301248	0.999984	0.0159487	NM_001146341		5'UTR	15	NA		77372569
cg14170265	NCRNA00159	1.14634e-05	0.0301248	0.999984	0.0226124	NR_024352		TSS1500	21	NA		32374166
cg16096717		1.19609e-05	0.0301248	0.999984	-0.0371644				1	NA		11717693
cg16913789	HOXA9	1.09862e-05	0.0301248	0.999984	-0.02138	NM_152739	Island	Body	7	NA	chr7:27203915-27206462	27170530
cg17499173	PALM;PALM	1.0925e-05	0.0301248	0.999984	0.0227289	NM_002579;NM_001040134	Island	Body;Body	19	NA	chr19:736135-736426	687285
cg17796511	TMEM39B	1.12867e-05	0.0301248	0.818376	0.0171514	NM_018056		Body	1	NA		32339420
cg19219366	TRIM3;TRIM3	1.00123e-05	0.0301248	0.999984	-0.0292585	NM_006458;NM_033278	S_Shore	TSS1500;TSS1500	11	TRUE	chr11:6494725-6495453	6452112
cg19413392	C5orf24;C5orf24	9.74372e-06	0.0301248	0.999984	-0.038573	NM_152409;NM_001135586	N_Shore	TSS200;TSS1500	5	NA	chr5:134181483-134182250	13420914
cg20580655		1.03085e-05	0.0301248	0.999984	-0.0297223		N_Shore		15	NA	chr15:93257748-93258222	91058628
cg21197224	SFRS1;SFRS1	1.14956e-05	0.0301248	0.999984	0.0504481	NM_001078166;NM_006924	N_Shore	3'UTR;Body	17	NA	chr17:56083750-56085373	53437779
cg21510189		1.17162e-05	0.0301248	0.999984	-0.0421771				5	NA		13395588
cg21626848	SC65;FKBP10;FKBP10	1.19139e-05	0.0301248	0.999984	-0.0397281	NM_006455;NM_021939;NM_021939	S_Shore	TSS1500;5'UTR;1stExon	17	NA	chr17:39967407-39968604	37222793
cg21637884	DNAH12;DNAH12;DNAH12;DNAH12	1.07909e-05	0.0301248	0.999984	-0.0220458	NM_198564;NM_178504;NM_198564;NM_178504		5'UTR;5'UTR;1stExon;1stExon	3	NA		57505056
cg22681784	SPINK2	1.17711e-05	0.0301248	0.999984	-0.0262816	NM_021114	N_Shore	Body	4	TRUE	chr4:57687610-57687906	57382303
cg22686718		9.15079e-06	0.0301248	0.999984	0.0202325		N_Shore		12	NA	chr12:127210778-127211651	12577587
cg23081213	PRKAG3	1.20548e-05	0.0301248	0.999984	0.029103	NM_017431		1stExon	2	TRUE		21940471
cg24029640		1.11815e-05	0.0301248	0.988611	0.0227506				4	NA		684166
cg24124443	BTBD11	1.10814e-05	0.0301248	0.999984	-0.0439729	NM_001018072	Island	TSS1500	12	NA	chr12:107711603-107714107	10623577
cg25302603	PCNXL3	9.69112e-06	0.0301248	0.999984	-0.044733	NM_032223		Body	11	NA		65149405
cg26057969	TPRA1;TPRA1	1.11125e-05	0.0301248	0.999984	-0.0337542	NM_001136053;NM_001142646	S_Shore	TSS1500;TSS1500	3	NA	chr3:127308568-127310132	12879298
cg26614815	ART4	1.12521e-05	0.0301248	0.999984	0.0112725	NM_021071		TSS1500	12	NA		14888043
cg26837192	STON1;STON1-GTF2A1L	1.15185e-05	0.0301248	0.999984	-0.0434691	NM_006873;NM_172311		Body;Body	2	NA		48666688
cg01396157	CD247;CD247	1.25499e-05	0.0305529	0.999984	-0.0580809	NM_198053;NM_000734	N_Shore	Body;Body	1	NA	chr1:167408512-167409137	16567513
cg14117392		1.25902e-05	0.0305529	0.999984	-0.0382715		S_Shore		5	NA	chr5:139017133-139017668	13899812
cg09281714	TFEC;TFEC	1.31288e-05	0.031485	0.999984	0.022365	NM_012252;NM_001018058		Body;Body	7	NA		11537415
cg22076311	FOXP1	1.30565e-05	0.031485	0.999984	-0.0213405	NM_032682		Body	3	NA		71262742
cg13433363	KCNK15	1.32092e-05	0.0314927	0.999984	-0.0378906	NM_022358	S_Shore	Body	20	NA	chr20:43374349-43374890	42809122
cg00178864	C4orf49	1.64182e-05	0.0321539	0.999984	-0.0428593	NM_032623	S_Shore	TSS200	4	NA	chr4:140201064-140201449	14042102
cg01008405	CXXC5	1.63418e-05	0.0321539	0.999984	-0.0119919	NM_016463	N_Shore	5'UTR	5	NA	chr5:139040819-139041028	13901921
cg01579600		1.76288e-05	0.0321539	0.999984	0.0492867				5	NA		12361710
cg01610979		1.37881e-05	0.0321539	0.999984	-0.0384599				4	NA		8244210
cg02025583	TMEM220	1.83641e-05	0.0321539	0.999984	-0.0506009	NM_001004313	Island	Body	17	NA	chr17:10632789-10633490	10573586
cg02455453	MAP7	1.43039e-05	0.0321539	0.999984	0.0371799	NM_003980		Body	6	NA		13677305
cg03835987	ELOVL6;ELOVL6	1.70757e-05	0.0321539	0.999984	-0.0492524	NM_001130721;NM_024090	S_Shore	TSS1500;TSS1500	4	NA	chr4:111117462-111118390	11133969
cg03875819		1.62998e-05	0.0321539	0.935135	0.0134091				10	NA		4376802
cg04257263	MPG;MPG;MPG;MPG	1.67587e-05	0.0321539	0.999984	-0.0446779	NM_001015054;NM_002434;NM_001015054;NM_001015052	N_Shore	5'UTR;TSS1500;1stExon;TSS1500	16	NA	chr16:127448-128631	67088
cg04554817	PCSK9	1.38221e-05	0.0321539	0.999984	0.0279444	NM_174936	S_Shelf	Body	1	NA	chr1:55505060-55506015	55280772
cg04939026		1.416e-05	0.0321539	0.999984	-0.0445112		Island		7	NA	chr7:25898237-25898771	25864971
cg05040893		1.55512e-05	0.0321539	0.818376	0.0137526		N_Shelf		17	NA	chr17:43037166-43037740	40390281
cg05103483		1.7473e-05	0.0321539	0.999984	0.0171173				2	NA		17721873
cg05358575	OTOF	1.83765e-05	0.0321539	0.999984	0.0256142	NM_194248		Body	2	NA		26618465
cg06192961	C6orf10	1.59941e-05	0.0321539	0.999984	-0.0285788	NM_006781		Body	6	NA		32402448
cg06410849	RRAD;RRAD	1.74795e-05	0.0321539	0.999984	0.0562069	NM_001128850;NM_004165	Island	Body;Body	16	NA	chr16:66955943-66956251	65513489
cg06755263	FAAH	1.55837e-05	0.0321539	0.628237	0.0187253	NM_001441		3'UTR	1	NA		46651947
cg07027119	CD160	1.83556e-05	0.0321539	0.999984	-0.031265	NM_007053	S_Shelf	TSS1500	1	NA	chr1:145713966-145714203	14442805
cg08203162	LHFPL3;LOC723809	1.74401e-05	0.0321539	0.999984	0.0122822	NM_199000;NR_027374		3'UTR;Body	7	NA		10433399
cg08698477		1.82634e-05	0.0321539	0.999984	0.0283876				16	NA		83556032
cg09951338	ARHGAP23	1.74172e-05	0.0321539	0.999984	0.0168943	NM_020876	S_Shore	Body	17	NA	chr17:36621138-36621406	33876633
cg10747531	KRT27	1.51682e-05	0.0321539	0.999984	-0.0772262	NM_181537	Island	Body	17	NA	chr17:38935799-38936093	36189618
cg10892778	CNTN2	1.66796e-05	0.0321539	0.999984	0.019971	NM_005076		Body	1	NA		20329348
cg11106262	SLIT1	1.73426e-05	0.0321539	0.999984	0.02353	NM_003061	Island	Body	10	NA	chr10:98803065-98803434	98793056
cg11724493	SLC39A7;SLC39A7;RXRB	1.82398e-05	0.0321539	0.999984	0.0100988	NM_006979;NM_001077516;NM_021976	Island	TSS1500;TSS1500;1stExon	6	NA	chr6:33167885-33168715	33276018
cg12610312		1.83095e-05	0.0321539	0.999984	-0.0352564		Island		12	NA	chr12:109162408-109162722	10768653
cg12768145	CAMK1D;CAMK1D	1.73941e-05	0.0321539	0.999984	0.0223203	NM_020397;NM_153498		Body;Body	10	NA		12879601
cg13208413		1.59088e-05	0.0321539	0.999984	-0.0392507		N_Shore		12	NA	chr12:109162408-109162722	10768651
cg13327935	PDZD2	1.81363e-05	0.0321539	0.999984	0.0245718	NM_178140		TSS1500	5	NA		31834207
cg14129473	DAP	1.76228e-05	0.0321539	0.999984	-0.0643027	NM_004394		Body	5	NA		10748241
cg14944923		1.44634e-05	0.0321539	0.999984	-0.0394996				8	NA		10861336
cg16000683	CSMD2	1.61756e-05	0.0321539	0.999984	0.0440381	NM_052896		Body	1	NA		33879982
cg17091610	L3MBTL;L3MBTL	1.83583e-05	0.0321539	0.999984	-0.0180407	NM_032107;NM_015478	N_Shore	TSS1500;TSS1500	20	NA	chr20:42143210-42143591	41575898
cg17482117	MITF;MITF	1.42792e-05	0.0321539	0.999984	0.0282261	NM_198159;NM_006722		Body;Body	3	NA		69907397
cg17843665	MIPEP	1.73507e-05	0.0321539	0.999984	-0.042611	NM_005932		Body	13	NA		23249673
cg18041435	EFCAB1;EFCAB1;EFCAB1	1.47131e-05	0.0321539	0.999984	-0.0392881	NM_001142857;NR_024605;NM_024593	S_Shore	TSS1500;TSS1500;TSS1500	8	NA	chr8:49647702-49647988	49810916
cg18084791	SLAMF8	1.38632e-05	0.0321539	0.999984	0.0198792	NM_020125		Body	1	TRUE		15806394
cg18793215	CRABP2	1.47949e-05	0.0321539	0.999984	-0.0392053	NM_001878	N_Shore	Body	1	NA	chr1:156674858-156676654	15494130
cg19020434	RESP18	1.47369e-05	0.0321539	0.999984	0.0565176	NM_001007089	S_Shelf	TSS1500	2	NA	chr2:220196431-220196768	21990745
cg19204958	DIP2C	1.52776e-05	0.0321539	0.999984	0.0258989	NM_014974	S_Shore	Body	10	NA	chr10:413851-414165	405937
cg20201959	RALGAPA2	1.77743e-05	0.0321539	0.999984	0.0237304	NM_020343	S_Shore	Body	20	NA	chr20:20433105-20433329	20382184
cg20304290		1.55012e-05	0.0321539	0.962791	-0.0162425		N_Shore		10	NA	chr10:118925271-118925529	11891369
cg20733250		1.53811e-05	0.0321539	0.999984	0.0202126				11	NA		11988229
cg21285926	CAMTA1	1.4269e-05	0.0321539	0.999984	0.0127044	NM_015215	N_Shelf	3'UTR	1	NA	chr1:7831378-7831846	7751883
cg21671476	MYL9;MYL9	1.74093e-05	0.0321539	0.999984	-0.0251452	NM_006097;NM_181526	S_Shore	TSS1500;TSS1500	20	TRUE	chr20:35169189-35169540	34603023
cg22888787		1.68629e-05	0.0321539	0.999984	-0.0430879		Island		17	NA	chr17:27949429-27950277	24974402
cg23850277	MMP11	1.77285e-05	0.0321539	0.999984	-0.0342368	NM_005940	N_Shore	TSS1500	22	NA	chr22:24114875-24115467	22444770
cg24257309	AVP	1.43675e-05	0.0321539	0.999984	-0.0340958	NM_000490	S_Shore	TSS200	20	NA	chr20:3063005-3064146	3013423
cg24759108	LHPP;LHPP	1.81736e-05	0.0321539	0.999984	-0.037577	NM_022126;NM_001167880		Body;Body	10	NA		12621339
cg25129541		1.49912e-05	0.0321539	0.999984	-0.0251525		N_Shore		12	NA	chr12:53273231-53273498	51559463
cg25409149		1.4581e-05	0.0321539	0.999984	0.0171366				2	NA		12077208
cg26146542	DTNA;DTNA;DTNA	1.5734e-05	0.0321539	0.999984	-0.0159558	NM_032975;NM_032979;NM_001392	N_Shore	TSS1500;TSS1500;TSS1500	18	NA	chr18:32073444-32074292	30327014
cg26584120	MAD1L1;MAD1L1;MAD1L1	1.74003e-05	0.0321539	0.999984	-0.0112427	NM_003550;NM_001013837;NM_001013836	N_Shore	Body;Body;Body	7	NA	chr7:2154677-2155252	2119231
cg26937868		1.68277e-05	0.0321539	0.999984	-0.042554		S_Shore		1	NA	chr1:26201722-26202516	26075188
cg27008678	MS4A4A	1.50311e-05	0.0321539	0.999984	0.0398235	NM_148975		TSS1500	11	NA		59803484
cg27158867	LRRC56	1.66435e-05	0.0321539	0.999984	-0.0199967	NM_198075	Island	5'UTR	11	TRUE	chr11:534691-537718	527638
cg27508144	TGFB2;TGFB2	1.80108e-05	0.0321539	0.999984	-0.0214047	NM_003238;NM_001135599	S_Shore	Body;Body	1	NA	chr1:218519057-218519674	21658741
cg24691965		1.85411e-05	0.0323034	0.999984	0.0131598		N_Shore		19	NA	chr19:33726654-33726946	38417389
cg00918944	LOC158376	1.9119e-05	0.0323803	0.999984	-0.0378768	NR_024283		TSS1500	9	NA		35898117
cg03148503		1.92207e-05	0.0323803	0.999984	0.0271356		N_Shore		18	NA	chr18:10589149-10589386	10578980
cg07502309		1.87894e-05	0.0323803	0.999984	0.0328282				14	NA		88470393
cg08412885	LY6G5C	1.8744e-05	0.0323803	0.999984	-0.0290168	NM_025262	N_Shore	TSS1500	6	NA	chr6:31650648-31651292	31757458
cg11039729	CCNY;CCNY	1.91613e-05	0.0323803	0.999984	-0.0586311	NM_145012;NM_181698		Body;5'UTR	10	NA		35708331
cg12076931	NOTCH1	1.90635e-05	0.0323803	0.999984	-0.0803137	NM_017617	N_Shore	Body	9	NA	chr9:139428318-139428527	13854699
cg19753864		1.91859e-05	0.0323803	0.999984	0.017616				2	NA		38173532
cg03430923	C10orf107	1.94169e-05	0.0324428	0.999984	-0.0195022	NM_173554	Island	TSS200	10	NA	chr10:63422538-63423105	63092674
cg11367633	CHD6	1.96538e-05	0.0325716	0.999984	-0.0356579	NM_032221	S_Shore	TSS1500	20	NA	chr20:40246345-40247841	39681330
cg06363559	RING1;MIR219-1	1.977e-05	0.0325777	0.985123	-0.0256614	NM_002931;NR_029633	N_Shore	TSS1500;TSS1500	6	NA	chr6:33175561-33176387	33283134
cg14844588	COL9A2	2.02169e-05	0.0325777	0.999984	-0.0214308	NM_001852	Island	TSS200	1	NA	chr1:40782220-40783145	40555626
cg17688689	KANK3	1.99627e-05	0.0325777	0.999984	-0.0422263	NM_198471	N_Shelf	5'UTR	19	NA	chr19:8407674-8408338	8310965
cg26522239	ANKRD29	2.01511e-05	0.0325777	0.999984	-0.0275149	NM_173505	N_Shore	Body	18	NA	chr18:21199431-21199798	19453095
cg15846482	UEVLD;UEVLD	2.05294e-05	0.0328881	0.953844	-0.065162	NM_001040697;NM_018314	S_Shore	TSS1500;TSS1500	11	NA	chr11:18610010-18610463	18567133
cg24235037	PLA2R1;PLA2R1	2.05708e-05	0.0328881	0.999984	-0.0325592	NM_001007267;NM_007366	S_Shore	TSS1500;TSS1500	2	TRUE	chr2:160918674-160919177	16062777
cg03615568		2.09145e-05	0.033307	0.999984	0.049384		S_Shelf		11	NA	chr11:106888323-106890203	10639787
cg23847109	COL9A2	2.1068e-05	0.0334209	0.999984	-0.0611956	NM_001852	Island	TSS200	1	NA	chr1:40782220-40783145	40555647
cg09762515	CUX1;CUX1;CUX1	2.11609e-05	0.0334234	0.999984	-0.0267653	NM_181500;NM_181552;NM_001913	N_Shelf	Body;Body;Body	7	NA	chr7:101559402-101559625	10134330
cg15905656		2.12355e-05	0.0334234	0.999984	0.0298314				17	NA		8525261
cg24536827		2.13975e-05	0.0334234	0.999984	0.0313497				2	NA		14607590
cg27643147	SHANK2	2.13349e-05	0.0334234	0.999984	-0.0313755	NM_012309		Body	11	NA		70194942
cg01611017	CLMN	2.17352e-05	0.0335651	0.999984	-0.0475904	NM_024734		Body	14	NA		94850097
cg01764046	HCRTR1	2.15792e-05	0.0335651	0.999984	0.0270262	NM_001525	N_Shore	TSS1500	1	NA	chr1:32083149-32084069	31855164
cg04539476	REM2	2.17187e-05	0.0335651	0.999984	-0.0344549	NM_173527		TSS1500	14	NA		22421327
cg01534253	CREB5	2.28533e-05	0.033796	0.999984	0.0191501	NM_182899	N_Shore	5'UTR	7	NA	chr7:28448716-28450028	28414116
cg02295156		2.23342e-05	0.033796	0.999984	-0.0357452		N_Shore		5	NA	chr5:60626505-60629809	60662038
cg08811227		2.27356e-05	0.033796	0.999984	-0.0400634				16	NA		24604970
cg10981541	FAM57A	2.26581e-05	0.033796	0.999984	-0.0257723	NM_024792	Island	Body	17	TRUE	chr17:635203-636499	583237
cg11787822	FMN1	2.21197e-05	0.033796	0.999984	0.0177095	NM_001103184		Body	15	NA		31023094
cg14635629		2.26757e-05	0.033796	0.999984	0.0295422		N_Shelf		9	NA	chr9:140771300-140773513	13988806
cg16061668	CTTN;CTTN	2.26761e-05	0.033796	0.999984	-0.0510936	NM_138565;NM_005231	N_Shore	Body;Body	11	NA	chr11:70257279-70257556	69934797
cg19008371	ST3GAL4	2.20328e-05	0.033796	0.999984	-0.029453	NM_006278	S_Shore	5'UTR	11	NA	chr11:126225355-126226073	12573197
cg21136499	LFNG	2.27966e-05	0.033796	0.999984	-0.0349634	NM_001166355		TSS200	7	NA		2518504
cg25183613	TAGLN3;TAGLN3;TAGLN3	2.28795e-05	0.033796	0.999984	-0.0274566	NM_013259;NM_001008272;NM_001008273		TSS200;TSS200;TSS1500	3	NA		11320024
cg26880200	NOTCH3	2.25661e-05	0.033796	0.999984	0.0200068	NM_000435	S_Shore	Body	19	NA	chr19:15292399-15292632	15153775
cg16947583	GULP1	2.3091e-05	0.0339853	0.999984	0.0622113	NM_016315		Body	2	NA		18906105
cg08297985		2.3529e-05	0.0343817	0.999984	-0.0347781				16	NA		83900989
cg23283335	ABR;ABR;ABR	2.34555e-05	0.0343817	0.999984	-0.0318983	NM_021962;NM_001092;NM_001159746	S_Shore	Body;TSS1500;Body	17	NA	chr17:1011844-1012968	960067
cg07576074	C21orf29	2.40659e-05	0.0345022	0.999984	-0.0225557	NM_144991	S_Shelf	TSS1500	21	NA	chr21:46129391-46129689	44956306
cg11901248		2.41192e-05	0.0345022	0.975946	-0.024052		S_Shore		5	NA	chr5:149865064-149866038	14984669
cg22313025	HACE1	2.40607e-05	0.0345022	0.999984	-0.0101411	NM_020771	N_Shore	Body	6	TRUE	chr6:105307119-105307916	10541378
cg23146565		2.37249e-05	0.0345022	0.999984	-0.0394265		N_Shore		17	NA	chr17:46100797-46102904	43455660
cg04846203	MPZL1;MPZL1;MPZL1	2.46079e-05	0.0347861	0.999984	-0.0674887	NM_024569;NM_003953;NM_001146191	N_Shore	TSS1500;TSS1500;TSS1500	1	NA	chr1:167690978-167691852	16595706
cg09670938	LOC152024	2.45521e-05	0.0347861	0.999984	0.0107327	NR_026834		TSS1500	3	NA		24120413
cg09833158		2.49074e-05	0.0347861	0.999984	0.0410702				14	NA		50892756
cg17191462	TFAP2D	2.47656e-05	0.0347861	0.999984	-0.0451872	NM_172238	N_Shore	Body	6	NA	chr6:50692149-50692375	50798934
cg27331316	CSMD2	2.50003e-05	0.0347861	0.999984	0.0268607	NM_052896		Body	1	NA		33947930
cg27338353		2.49657e-05	0.0347861	0.999984	-0.0603846		S_Shelf		22	NA	chr22:46465976-46468528	44849793
cg04994975	GNB1	2.60138e-05	0.0353517	0.999984	-0.0137889	NM_002074		5'UTR	1	NA		1785805
cg14802684	LILRB5;LILRB5;LILRB5	2.59551e-05	0.0353517	0.999984	0.0122438	NM_001081443;NM_001081442;NM_006840		3'UTR;3'UTR;3'UTR	19	NA		59446106
cg19110612	NRG2;NRG2;NRG2;NRG2	2.57388e-05	0.0353517	0.999984	-0.0198458	NM_013982;NM_013983;NM_013981;NM_004883	N_Shelf	Body;Body;Body;Body	5	NA	chr5:139422076-139423150	13939852
cg05962511		2.61193e-05	0.0353771	0.999984	-0.0240535		S_Shore		10	NA	chr10:102729299-102729710	10272001
cg05205736		2.6448e-05	0.0353842	0.999984	-0.0205969		S_Shore		17	NA	chr17:2302892-2305402	2252599
cg13646917	PTPRJ;PTPRJ	2.64717e-05	0.0353842	0.999984	-0.0212406	NM_001098503;NM_002843	Island	TSS1500;TSS1500	11	NA	chr11:48001604-48003170	47958337
cg15063366		2.66324e-05	0.0354827	0.729606	0.02269				2	NA		22839127
cg04574090	KCNE3	2.71247e-05	0.0358776	0.999984	-0.0322354	NM_005472	Island	TSS200	11	NA	chr11:74178175-74178801	73856397
cg12276123	KCNJ3;KCNJ3	2.71682e-05	0.0358776	0.999984	-0.0112011	NM_002239;NM_002239	Island	1stExon;5'UTR	2	NA	chr2:155554005-155556069	15526340
cg26162657	C14orf143	2.71928e-05	0.0358776	0.999984	0.0407895	NM_145231	N_Shore	Body	14	NA	chr14:90358130-90358388	89427066
cg11724461	ITSN2;ITSN2;ITSN2	2.73606e-05	0.0359825	0.988939	-0.0407177	NM_147152;NM_019595;NM_006277		5'UTR;5'UTR;5'UTR	2	NA		24406696
cg09409845		2.78208e-05	0.036267	0.999984	0.0330973				8	NA		12872697
cg25008263	FOXN3;FOXN3	2.76752e-05	0.036267	0.999984	-0.0415858	NM_005197;NM_001085471	S_Shore	TSS1500;5'UTR	14	NA	chr14:89882421-89884278	88954361
cg25283799	WNT5B;WNT5B	2.79838e-05	0.036267	0.999984	0.0249302	NM_030775;NM_032642	S_Shore	Body;Body	12	NA	chr12:1748755-1749063	1619420
cg20296990	AZI1;AZI1	2.82642e-05	0.0364652	0.999984	-0.0139831	NM_014984;NM_001009811	S_Shore	Body;Body	17	NA	chr17:79183373-79183967	76799563
cg02886591	TBKBP1	2.9556e-05	0.036807	0.999984	-0.0214641	NM_014726	Island	1stExon	17	NA	chr17:45773451-45773695	43128569
cg05616969		2.89358e-05	0.036807	0.999984	-0.044649		S_Shore		2	NA	chr2:118981769-118982466	11869913
cg07115767		2.93109e-05	0.036807	0.999984	-0.0194464		Island		7	NA	chr7:19145872-19146256	19112780
cg07516252	REC8;REC8	2.97495e-05	0.036807	0.999984	-0.0512021	NM_001048205;NM_005132	Island	TSS200;TSS200	14	NA	chr14:24641053-24642220	23711041
cg17196713		2.99737e-05	0.036807	0.867105	0.0332982				15	NA		59914462
cg17668731	CCNJL	2.99231e-05	0.036807	0.999984	-0.0349618	NM_024565		Body	5	NA		15962891
cg23717186	ITPKB	2.97899e-05	0.036807	0.999984	0.0588405	NM_002221	N_Shore	Body	1	NA	chr1:226924560-226926553	22499093
cg25064552	SLC39A1	2.98527e-05	0.036807	0.999984	0.0380317	NM_014437	N_Shore	5'UTR	1	NA	chr1:153939643-153939980	15220548
cg25965774	CTBP2;CTBP2	2.92609e-05	0.036807	0.986518	-0.0288356	NM_001083914;NM_001329	Island	5'UTR;5'UTR	10	NA	chr10:126839791-126841034	12683102
cg25982657		2.97737e-05	0.036807	0.999984	-0.033337				4	NA		8244253
cg26123763		2.89459e-05	0.036807	0.999984	-0.0463434				3	NA		15199873
cg26502105		2.95352e-05	0.036807	0.999984	-0.020932				11	NA		11720711
cg21146833		3.03622e-05	0.0371455	0.999984	0.018862				15	NA		37876358
cg04227922		3.05869e-05	0.0371673	0.999984	-0.0371413		Island		2	NA	chr2:119613031-119615565	11933196
cg26470479		3.08125e-05	0.0371673	0.999984	-0.0197207		Island		17	NA	chr17:40805674-40805957	38059449
cg02518049		3.16594e-05	0.0373982	0.999984	0.0244436				4	NA		13424327
cg04857231		3.18045e-05	0.0373982	0.999984	-0.0378938		N_Shore		15	NA	chr15:42782959-42783377	40569812
cg06453916	QPRT	3.15136e-05	0.0373982	0.999984	-0.0395087	NM_014298		1stExon	16	NA		29598025
cg07987890	MIR548H4	3.17264e-05	0.0373982	0.999984	-0.035969	NR_031680	Island	Body	15	NA	chr15:69366321-69366796	67153376
cg12421116	ROR1;ROR1	3.18998e-05	0.0373982	0.999984	0.0135626	NM_005012;NM_001083592		Body;Body	1	NA		64042145
cg13956924		3.12855e-05	0.0373982	0.999984	-0.0552687		N_Shelf		11	NA	chr11:126225355-126226073	12572743
cg15862358	WIF1	3.18648e-05	0.0373982	0.999984	0.0438772	NM_007191	S_Shore	TSS1500	12	NA	chr12:65514878-65515863	63802269
cg18007341	MIR1275	3.19229e-05	0.0373982	0.999984	0.0257044	NR_031681		TSS200	6	NA		34075902
cg19547141	MLL	3.16892e-05	0.0373982	0.999984	0.0547966	NM_005933		Body	11	NA		11781852
cg24425171	POMC;POMC	3.11197e-05	0.0373982	0.999984	-0.039068	NM_000939;NM_001035256	Island	TSS200;TSS200	2	NA	chr2:25391072-25391875	25245215
cg03144446		3.21463e-05	0.0374448	0.999984	0.0303601		N_Shelf		7	NA	chr7:20370003-20371504	20333192
cg14301531	CACNA1C;CACNA1C;CACNA1C;CACNA1C;CACNA1C;CACNA1C;CACNA1C;CACNA1C;C	3.20889e-05	0.0374448	0.999984	0.0119239	NM_001129844;NM_001129827;NM_001129839;NM_001129834;NM_001129841;NM_000719;NM_001129830;NM_	S_Shelf	Body;Body;Body;Body;Body;Body;Body;Body;Body;Body;Body;	12	NA	chr12:2224409-2224645	2097168
cg01186595	CHORDC1;CHORDC1	3.37316e-05	0.0376766	0.999984	0.0396302	NM_001144073;NM_012124	N_Shore	Body;Body	11	NA	chr11:89955742-89956358	89594327
cg03380964		3.33057e-05	0.0376766	0.999984	-0.0377095				4	NA		15318667
cg06678772	PPP1R14D;PPP1R14D	3.37143e-05	0.0376766	0.999984	0.0191315	NM_001130143;NM_017726		TSS1500;TSS1500	15	NA		38908755
cg07625383	CALD1;CALD1;CALD1;CALD1;CALD1	3.27547e-05	0.0376766	0.999984	0.0303958	NM_033139;NM_033157;NM_033140;NM_033138;NM_004342		Body;Body;Body;Body;Body	7	NA		13427662
cg09203501	WIPI2;WIPI2;WIPI2;WIPI2;WIPI2	3.30737e-05	0.0376766	0.999984	-0.057715	NM_016003;NM_001033520;NM_001033519;NM_015610;NM_001033518	S_Shelf	3'UTR;3'UTR;3'UTR;3'UTR;3'UTR	7	NA	chr7:5267748-5268110	5238071
cg10087556		3.25272e-05	0.0376766	0.999984	-0.0216088				7	NA		11602005
cg12299599		3.35371e-05	0.0376766	0.999984	-0.0264159				7	NA		25901247
cg13607248	DVL3	3.28353e-05	0.0376766	0.999984	-0.0362307	NM_004423	S_Shore	Body	3	NA	chr3:183872925-183873712	18535725
cg16021896	GLB1L3	3.28162e-05	0.0376766	0.999984	-0.0341757	NM_001080407	S_Shore	Body	11	NA	chr11:134145559-134147180	13365273
cg16604516	FBLN2;FBLN2	3.26509e-05	0.0376766	0.999984	-0.033558	NM_001998;NM_001004019	Island	TSS1500;TSS1500	3	TRUE	chr3:13590414-13591008	13565419
cg16853770	VPS37B	3.30996e-05	0.0376766	0.999984	-0.0408071	NM_024667	S_Shelf	Body	12	NA	chr12:123351641-123351918	12192151
cg16945615	XDH	3.36189e-05	0.0376766	0.999984	0.0168167	NM_000379		Body	2	NA		31478517
cg03753936		3.38928e-05	0.0377532	0.999984	0.0202418		N_Shelf		11	NA	chr11:64739010-64739750	64493330
cg03223072	ABLIM1;ABLIM1;ABLIM1	3.41743e-05	0.037963	0.999984	-0.0416484	NM_001003408;NM_001003407;NM_002313		Body;Body;Body	10	NA		11638890
cg14421700	CBX2;CBX2	3.44008e-05	0.0380076	0.999984	-0.0481044	NM_005189;NM_032647	N_Shelf	Body;3'UTR	17	NA	chr17:77758568-77758865	75370560
cg21094405	MCF2L;MCF2L	3.43707e-05	0.0380076	0.999984	-0.0283088	NM_001112732;NM_024979	Island	Body;Body	13	NA	chr13:113656116-113656379	11270411
cg01439754		3.46542e-05	0.0381482	0.999984	-0.0339528				2	NA		11200973
cg06023661	NOTCH4	3.47449e-05	0.0381482	0.999984	-0.0658735	NM_004557	S_Shore	Body	6	NA	chr6:32163292-32164383	32272779
cg11612786		3.49023e-05	0.0381482	0.999984	-0.0265309		Island		2	NA	chr2:237071794-237078762	23674310
cg15090727	SVEP1;SVEP1	3.48946e-05	0.0381482	0.999984	-0.012924	NM_153366;NM_153366	Island	1stExon;5'UTR	9	NA	chr9:113341213-113342029	11238177
cg07589968	KCNS1	3.51128e-05	0.0382756	0.999984	-0.0210032	NM_002251	S_Shore	TSS200	20	NA	chr20:43729515-43729791	43163324
cg14812743	PDE7B	3.52183e-05	0.0382882	0.999984	0.0210989	NM_018945		Body	6	NA		13644741
cg04556519		3.56473e-05	0.0386515	0.999984	0.0154271				10	NA		44995639
cg22664614	CPA5;CPA5;CPA5	3.60437e-05	0.038772	0.999984	0.0594169	NM_001127441;NM_001127442;NM_080385		Body;Body;Body	7	NA		12977842
cg17934824	TGFB2;TGFB2	3.61965e-05	0.0388339	0.999984	-0.0159647	NM_003238;NM_001135599	S_Shore	Body;Body	1	NA	chr1:218519057-218519674	21658741
cg12666263	MEIG1	3.63775e-05	0.0389256	0.999984	-0.0406128	NM_001080836	N_Shore	TSS1500	10	NA	chr10:15001272-15001840	15041137
cg02060577		3.68471e-05	0.0390185	0.994692	0.0153115				2	NA		22421629
cg09523691	ATG12;AP3S1	3.66096e-05	0.0390185	0.999984	-0.0284061	NM_004707;NM_001284	S_Shore	TSS1500;Body	5	TRUE	chr5:115177234-115178256	11520670
cg09527687	TMEM154	3.66997e-05	0.0390185	0.999984	-0.0605254	NM_152680		3'UTR	4	NA		15376869
cg15594471		3.68063e-05	0.0390185	0.999984	-0.0266688		Island		11	NA	chr11:94883335-94883565	94523122
cg08571680	TBX10	3.6962e-05	0.0390388	0.963737	0.0105669	NM_005995		TSS1500	11	NA		67164081
cg08008088	BAI1	3.71795e-05	0.039167	0.999984	0.0280937	NM_001702	Island	Body	8	NA	chr8:143609378-143609602	14360651
cg02061130	MYO1C;MYO1C;MYO1C	3.74502e-05	0.0393097	0.999984	-0.031149	NM_033375;NM_001080779;NM_001080950	N_Shore	5'UTR;Body;Body	17	NA	chr17:1388686-1389730	1334672
cg03522107		3.75078e-05	0.0393097	0.999984	-0.0180516		Island		1	NA	chr1:16553326-16553660	16425916
cg13584244	GSN;GSN;GSN;GSN;GSN;GSN;GSN	3.76712e-05	0.0393798	0.999984	-0.0241068	NM_001127663;NM_001127667;NM_198252;NM_001127666;NM_001127662;NM_001127665;NM_001127664		TSS1500;TSS1500;TSS1500;TSS1500;TSS1500;TSS1500;TSS1500	9	NA		12306986
cg17232583	BTNL2	3.78762e-05	0.0394069	0.999984	0.0222098	NM_019602		Body	6	NA		32477205
cg18453621	LMX1B	3.78905e-05	0.0394069	0.998246	-0.0227468	NM_002316	Island	Body	9	TRUE	chr9:129372737-129378106	12841672
cg17478228	ELAVL3;ELAVL3;ELAVL3;ELAVL3	3.82412e-05	0.0395697	0.999984	-0.0497088	NM_001420;NM_032281;NM_001420;NM_032281	Island	5'UTR;1stExon;1stExon;5'UTR	19	NA	chr19:11590295-11593643	11452593
cg00198594		3.86343e-05	0.0397746	0.999984	-0.0216017				3	NA		19421703
cg05845531		3.86239e-05	0.0397746	0.999984	0.0252352				5	NA		12463425
cg14828411		3.88521e-05	0.039898	0.999984	0.0604497		S_Shelf		1	NA	chr1:149811754-149815044	14808416
cg00634714	RHBDF2;RHBDF2	3.92051e-05	0.0399971	0.999984	-0.0485913	NM_001005498;NM_024599	S_Shore	TSS1500;TSS1500	17	NA	chr17:74496992-74497632	72009446
cg05016975	C17orf60	3.92429e-05	0.0399971	0.999984	0.0191912	NM_001085423		Body	17	NA		59892453
cg17332306		3.91292e-05	0.0399971	0.999984	-0.0299142				17	NA		73771051
cg14871225	CXXC5	3.94804e-05	0.040039	0.999984	-0.0344607	NM_016463	Island	5'UTR	5	NA	chr5:139040819-139041028	13902100
cg16452224	CPNE9	3.9477e-05	0.040039	0.999984	-0.0282005	NM_153635	N_Shore	TSS200	3	NA	chr3:9745499-9746782	9720460
cg01997590		3.99424e-05	0.0400394	0.999984	-0.0197658		Island		2	NA	chr2:223176493-223177515	22288571
cg10061138	STAB1	3.97638e-05	0.0400394	0.999984	-0.0155049	NM_015136		TSS1500	3	TRUE		52504125
cg22632947	PRKCA	4.00089e-05	0.0400394	0.999984	-0.0379281	NM_002737		Body	17	NA		62218246
cg02341503	ZMYND8;LOC100131496;ZMYND8;ZMYND8	4.02759e-05	0.0401467	0.999984	-0.0415638	NM_183048;NR_024594;NM_183047;NM_012408		Body;TSS200;Body;Body	20	NA		45380530
cg00210856	EBF1	4.10169e-05	0.0404476	0.999984	-0.0420056	NM_024007		Body	5	NA		15839880
cg06931405	PTK2;PTK2	4.08424e-05	0.0404476	0.999984	0.0479938	NM_153831;NM_005607		3'UTR;3'UTR	8	NA		14173811
cg09075163	KIRREL	4.08644e-05	0.0404476	0.999984	0.012587	NM_018240		Body	1	NA		15624520
cg17526229		4.10738e-05	0.0404476	0.999984	-0.0427666		Island		11	NA	chr11:20177608-20178824	20134322
cg22363327	SFRS13B	4.10237e-05	0.0404476	0.999984	-0.0195986	NM_080743	Island	TSS1500	6	NA	chr6:89827134-89828122	89884816
cg12482825	ZNRF1	4.11756e-05	0.0404501	0.963894	-0.0270496	NM_032268	Island	Body	16	NA	chr16:75033041-75034207	73591649
cg08726667	CCDC101	4.13115e-05	0.0404861	0.999984	-0.0102663	NM_138414		5'UTR	16	NA		28480880
cg00248242		4.18189e-05	0.0406819	0.999984	0.0594005		N_Shore		2	NA	chr2:240868278-240868590	24051573
cg03652525		4.21416e-05	0.0406819	0.999984	-0.0512775				3	NA		72232014
cg06703635	RPS10P7	4.1922e-05	0.0406819	0.999984	0.0316423	NR_026667		TSS1500	1	NA		19975503
cg12716832	PRR5;PRR5;PRR5;PRR5	4.21598e-05	0.0406819	0.999984	-0.0485353	NM_001017529;NM_001017530;NM_001017528;NM_015366		5'UTR;5'UTR;5'UTR;5'UTR	22	NA		43451829
cg15620250	RASGRF2	4.2038e-05	0.0406819	0.999984	0.0111703	NM_006909		Body	5	NA		80308315
cg17516825		4.23097e-05	0.0406819	0.999984	0.0554143		N_Shelf		1	NA	chr1:111216244-111217937	11101535
cg00864458	RPS20;RPS20	4.29441e-05	0.0410019	0.999984	0.0413064	NM_001146227;NM_001023	N_Shore	Body;3'UTR	8	NA	chr8:56986556-56987308	57148016
cg13501616		4.27523e-05	0.0410019	0.999984	0.0277765				6	NA		29522889
cg01595717	EHMT1;EHMT1	4.31833e-05	0.0410065	0.999984	-0.0533757	NM_024757;NM_001145527	N_Shore	Body;Body	9	NA	chr9:140588011-140588931	13970602
cg11062417	PDE8B;PDE8B;PDE8B;PDE8B;PDE8B	4.34518e-05	0.0410065	0.999984	0.0147124	NM_001029853;NM_001029854;NM_003719;NM_001029851;NM_001029852		Body;Body;Body;Body;Body	5	NA		76613988
cg14568259	NR6A1;NR6A1	4.32692e-05	0.0410065	0.999984	-0.017169	NM_001489;NM_033334		Body;Body	9	NA		12646147
cg17865718	MIR548A3	4.33032e-05	0.0410065	0.999984	0.0137256	NR_030330		Body	3	NA		10540924
cg24759654	USP36	4.33953e-05	0.0410065	0.999984	0.0465557	NM_025090	S_Shelf	Body	17	NA	chr17:76798154-76798461	74312660
cg16612998	LRP4	4.38803e-05	0.04122	0.706689	-0.0189893	NM_002334	S_Shore	TSS1500	11	NA	chr11:46939358-46940118	46897041
cg19989673	ALOX12B	4.44261e-05	0.0415413	0.999984	0.0118973	NM_001139	N_Shelf	Body	17	NA	chr17:7982631-7983560	7920737
cg13683990	COL11A2;COL11A2;COL11A2;COL11A2	4.47615e-05	0.0417449	0.999984	-0.0251846	NM_080679;NM_001163771;NM_080681;NM_080680	Island	TSS1500;TSS1500;TSS1500;TSS1500	6	NA	chr6:33160945-33161337	33269270
cg14481454		4.48486e-05	0.0417449	0.999984	-0.0237669				9	NA		86076458
cg00071446		4.70625e-05	0.0417573	0.999984	0.01245		N_Shore		3	NA	chr3:120025415-120026241	12150794
cg00329447	PLEC1;PLEC1;PLEC1	4.59928e-05	0.0417573	0.999984	-0.0361344	NM_000445;NM_201378;NM_201379	Island	Body;Body;TSS200	8	NA	chr8:145027911-145028352	14510015
cg00381745	ZNF394	4.76842e-05	0.0417573	0.999984	0.03542	NM_032164	N_Shore	Body	7	NA	chr7:99097277-99098104	98934386
cg02579668		4.61812e-05	0.0417573	0.999984	0.0222972				1	NA		28800912
cg02678482		4.74147e-05	0.0417573	0.999984	0.0241506		S_Shore		2	NA	chr2:60812527-60812754	60666776
cg02712878	FAIM;FAIM;FAIM;FAIM	4.63635e-05	0.0417573	0.999984	-0.0469199	NM_001033032;NM_001033030;NM_001033031;NM_018147	N_Shore	TSS200;TSS200;TSS200;TSS1500	3	TRUE	chr3:138327500-138328185	13981006
cg02883146	C15orf27	4.80434e-05	0.0417573	0.999984	0.0113615	NM_152335		Body	15	NA		74245420
cg03433260	BID;BID;BID	4.52721e-05	0.0417573	0.999984	-0.0166142	NM_001196;NM_197966;NM_197967	S_Shore	TSS200;TSS1500;TSS200	22	NA	chr22:18256615-18257377	16637433
cg03698145		4.50103e-05	0.0417573	0.999984	0.0261025				15	NA		95865733
cg04125586	ELF3;ELF3	4.81395e-05	0.0417573	0.999984	0.0133301	NM_004433;NM_001114309		Body;Body	1	NA		20024902
cg06682024	MERTK	4.59561e-05	0.0417573	0.999984	-0.0305475	NM_006343		Body	2	NA		11238060
cg09616715	KRT81	4.80599e-05	0.0417573	0.999984	0.0159378	NM_002281	S_Shore	TSS1500	12	NA	chr12:52684945-52685222	50972246
cg11006962		4.62375e-05	0.0417573	0.999984	-0.0435622				11	NA		59080251
cg11860005	DEPDC5;DEPDC5	4.80914e-05	0.0417573	0.999984	-0.045503	NM_001007188;NM_014662	N_Shore	TSS1500;TSS1500	22	NA	chr22:32149762-32150064	30479125
cg12833118		4.62831e-05	0.0417573	0.999984	-0.025299				4	NA		2542344
cg13257129		4.63795e-05	0.0417573	0.999984	0.0363339				3	NA		12859225
cg14704968	APBB1IP	4.79206e-05	0.0417573	0.999984	0.0334207	NM_019043	S_Shelf	5'UTR	10	NA	chr10:26727061-26727992	26770702
cg15861156		4.64928e-05	0.0417573	0.999984	0.027587				10	NA		91727443
cg16562486		4.64048e-05	0.0417573	0.999984	0.0251036		N_Shelf		1	NA	chr1:2929155-2929376	2915600
cg16749235	EBF2	4.72768e-05	0.0417573	0.999984	-0.0103776	NM_022659	Island	Body	8	NA	chr8:25900562-25905842	25957339
cg21232625	COL11A2;RXRB;COL11A2;COL11A2;COL11A2	4.71303e-05	0.0417573	0.999984	-0.024053	NM_080679;NM_021976;NM_001163771;NM_080681;NM_080680	S_Shore	TSS1500;3'UTR;TSS1500;TSS1500;TSS1500	6	NA	chr6:33159991-33160263	33269372
cg21268653	C1orf203;C1orf203;C1orf203;C1orf203;C1orf203	4.62724e-05	0.0417573	0.999984	-0.0301907	NR_027645;NR_024126;NR_024124;NR_027646;NR_024125	S_Shore	TSS1500;TSS1500;TSS1500;TSS1500;TSS1500	1	NA	chr1:116961182-116961542	11676319
cg22460123	KRT7	4.62034e-05	0.0417573	0.999984	-0.0301296	NM_005556	N_Shore	Body	12	NA	chr12:52639195-52639416	50924561
cg25127852	MLC1;MLC1;MLC1	4.62465e-05	0.0417573	0.999984	-0.0204198	NM_015166;NM_139202;NM_139202		5'UTR;5'UTR;1stExon	22	NA		48865830
cg27328673	PCDHB15	4.61921e-05	0.0417573	0.999984	-0.0528589	NM_018935	N_Shore	1stExon	5	NA	chr5:140626444-140627373	14060593
cg27490387	HCG11	4.79606e-05	0.0417573	0.999984	-0.0327132	NR_026790	N_Shore	TSS1500	6	NA	chr6:26521947-26522579	26628772
cg06151243		4.82682e-05	0.04178	0.999984	-0.016221		Island		17	NA	chr17:5000369-5001205	4941596
cg03437770	SNX29	4.88606e-05	0.0420286	0.999984	-0.0580958	NM_001080530		Body	16	NA		12350239
cg04578090	PROCA1	4.89678e-05	0.0420286	0.999984	-0.0251904	NM_152465	S_Shore	TSS1500	17	TRUE	chr17:27038084-27038919	24063650
cg16430854	SDK2	4.89404e-05	0.0420286	0.729606	-0.0247231	NM_001144952	Island	1stExon	17	NA	chr17:71639028-71641670	69151776
cg18081258	NDRG2;NDRG2;NDRG2;NDRG2;NDRG2;NDRG2;NDRG2;NDRG2	4.88713e-05	0.0420286	0.999984	-0.0308717	NM_201539;NM_201535;NM_201538;NM_201541;NM_201540;NM_201536;NM_016250;NM_201537	Island	TSS1500;TSS1500;TSS1500;TSS1500;TSS1500;TSS1500;TSS1500	14	TRUE	chr14:21492735-21494270	20564001
cg09457527	SNORD115-40	4.94539e-05	0.0423566	0.999984	0.0317721	NR_003355		TSS1500	15	NA		23038986
cg09920804	PLAT;PLAT	4.96211e-05	0.0424107	0.999984	0.0307366	NM_033011;NM_000930		5'UTR;5'UTR	8	NA		42173151
cg06588605	TGIF2	4.99935e-05	0.0425506	0.999984	-0.0301498	NM_021809	N_Shore	TSS1500	20	NA	chr20:35201323-35203490	34634622
cg09646760		5.01869e-05	0.0426262	0.999984	0.0323903				10	NA		2886262
cg13541073		5.06947e-05	0.0427022	0.999984	-0.0172106				17	NA		58859341
cg16000331	SREBF2	5.05928e-05	0.0427022	0.999984	-0.0236354	NM_004599	S_Shore	Body	22	NA	chr22:42228507-42229984	40560084
cg18083817	ARTN;ARTN;ARTN;ARTN;ARTN	5.06953e-05	0.0427022	0.999984	-0.0250654	NM_057160;NM_057091;NM_003976;NM_057090;NM_001136215	Island	1stExon;Body;Body;Body;Body	1	NA	chr1:44401757-44402423	44174347
cg12486287	VASN;CORO7	5.09574e-05	0.0428345	0.999984	-0.0209269	NM_138440;NM_024535	Island	TSS1500;Body	16	NA	chr16:4421642-4422240	4361644
cg15657686	TBC1D1	5.12014e-05	0.042951	0.999984	-0.0229581	NM_015173	N_Shore	Body	4	NA	chr4:37978702-37979595	37655061
cg05600496		5.15531e-05	0.0431572	0.999984	-0.0635843				13	NA		79255188
cg00070383		5.39548e-05	0.043502	0.999984	-0.0350271		N_Shore		4	NA	chr4:174430386-174430861	17466594
cg02918910	MLLT11;CDC42SE1;MLLT11;CDC42SE1	5.26538e-05	0.043502	0.999984	-0.0234665	NM_006818;NM_001038707;NM_006818;NM_020239	S_Shore	5'UTR;TSS1500;1stExon;TSS1500	1	NA	chr1:151031767-151032352	14929958
cg03784054	FAM65A	5.3283e-05	0.043502	0.999984	-0.027448	NM_024519	Island	5'UTR	16	NA	chr16:67564058-67564332	66121577
cg06099446		5.40496e-05	0.043502	0.972091	0.0140213		Island		3	NA	chr3:138647671-138648094	14013055
cg09877009	PRKCQ	5.39166e-05	0.043502	0.999984	-0.0311729	NM_006257		5'UTR	10	NA		6645139
cg11179120	MIR519E	5.43124e-05	0.043502	0.999984	0.0260215	NR_030185		TSS200	19	NA		58874823
cg11699257	INTS9;INTS9;INTS9	5.37958e-05	0.043502	0.999984	-0.0379474	NM_018250;NR_026826;NM_001145159		Body;Body;Body	8	NA		28690374
cg16661473	ADARB2	5.33265e-05	0.043502	0.906372	0.0105899	NM_018702	S_Shelf	Body	10	NA	chr10:1284151-1284422	1276479
cg18546006	TRIM13;TRIM13;TRIM13;TRIM13;DLEU2	5.24079e-05	0.043502	0.999984	-0.0572866	NM_005798;NM_001007278;NM_213590;NM_052811;NR_002612	N_Shore	TSS1500;TSS1500;TSS1500;TSS1500;Body	13	NA	chr13:50570375-50571643	49467770
cg19543484	PSMB5;PSMB5;PSMB5	5.36568e-05	0.043502	0.999984	0.0112312	NM_002797;NM_001144932;NM_001130725		TSS1500;TSS1500;TSS1500	14	NA		22574761
cg20234121	BID;BID;BID	5.31387e-05	0.043502	0.999984	-0.0143028	NM_001196;NM_197966;NM_197967	S_Shore	TSS200;TSS1500;TSS200	22	NA	chr22:18256615-18257377	16637412
cg20345556	TRIM26	5.43087e-05	0.043502	0.999984	-0.0274294	NM_003449		5'UTR	6	NA		30283284
cg21629821	DKFZp434J0226	5.36038e-05	0.043502	0.999984	-0.0425751	NR_027003		TSS200	19	NA		51405313
cg23639196		5.43039e-05	0.043502	0.908851	0.014359		S_Shelf		2	NA	chr2:863930-865091	857119
cg24591861	MAP2K1	5.36754e-05	0.043502	0.999984	-0.0264444	NM_002755		Body	15	NA		64484227
cg26599989	TOLLIP	5.24073e-05	0.043502	0.999984	-0.0130477	NM_019009	N_Shore	3'UTR	11	NA	chr11:1298009-1298476	1253663
cg03400421		5.46608e-05	0.0436097	0.999984	-0.0125294		N_Shore		10	NA	chr10:23461300-23461610	23500377
cg23001918		5.45654e-05	0.0436097	0.999984	0.0502896				6	NA		392226
cg03021802	EPB49;EPB49;EPB49;EPB49;EPB49;EPB49	5.48368e-05	0.0436647	0.999984	-0.0324109	NM_001114135;NM_001114136;NM_001114138;NM_001978;NM_001114139;NM_001114137	Island	5'UTR;5'UTR;5'UTR;5'UTR;5'UTR;5'UTR	8	NA	chr8:21923840-21924633	21979787
cg00650809	ANO8	5.52754e-05	0.0439281	0.999984	-0.0275541	NM_020959	Island	Body	19	NA	chr19:17438054-17440318	17300339
cg11193840		5.5404e-05	0.0439446	0.999984	0.0131085		N_Shelf		22	NA	chr22:39745983-39746634	38072826
cg02595219	KCNE3	5.55302e-05	0.0439592	0.999984	-0.033836	NM_005472	Island	TSS200	11	TRUE	chr11:74178175-74178801	73856409
cg25202280		5.58558e-05	0.0440459	0.999984	-0.015515		S_Shore		17	NA	chr17:79518816-79519844	77131532
cg07080785		5.64913e-05	0.0443754	0.999984	0.0220827		S_Shelf		15	NA	chr15:31733081-31733489	29524751
cg14519664	MLLT3	5.63882e-05	0.0443754	0.999984	-0.0459284	NM_004529		Body	9	NA		20346459
cg05189570	BDNF;BDNF;BDNF;BDNF;BDNF;BDNF;BDNF;BDNF;BDNF;BDNF;BDNF;BDNF;BDNF;	5.69963e-05	0.044686	0.994692	0.0230733	NM_170731;NM_170732;NM_170734;NM_001143806;NM_001143812;NM_001143813;NM_001143809;NM_001143		Body;5'UTR;Body;5'UTR;5'UTR;5'UTR;Body;5'UTR;5'UTR;5'UT	11	NA		27637056
cg06905130	FAM150B	5.74198e-05	0.0447441	0.999984	-0.0410284	NM_001002919	N_Shore	Body	2	NA	chr2:287353-290099	277148
cg23644389		5.73759e-05	0.0447441	0.988939	0.072499				13	NA		46683756
cg13861904	NOTCH1	5.80009e-05	0.0447872	0.999984	-0.0427466	NM_017617	N_Shore	Body	9	NA	chr9:139428318-139428527	13854782
cg18636558	SLC15A2;SLC15A2	5.80043e-05	0.0447872	0.999984	0.0239306	NM_001145998;NM_021082		Body;Body	3	TRUE		12309639
cg02217159	KHDRBS2	5.82067e-05	0.0448586	0.999984	-0.0391784	NM_152688	S_Shore	TSS1500	6	TRUE	chr6:62995855-62996228	63054656
cg02758628	NKX3-2	5.87882e-05	0.0448825	0.999984	-0.0199445	NM_001189	Island	Body	4	NA	chr4:13543562-13546494	13154087
cg04140212	TMEM150A;TMEM150A;TMEM150A	5.83866e-05	0.0448825	0.999984	-0.030981	NM_001031738;NM_153342;NR_033179	N_Shore	5'UTR;5'UTR;Body	2	NA	chr2:85829266-85830237	85682649
cg10555307	CTNND2	5.87003e-05	0.0448825	0.999984	-0.0207068	NM_001332	Island	Body	5	NA	chr5:11384681-11385521	11438520
cg23931558	SEPN1;SEPN1	5.87538e-05	0.0448825	0.999984	-0.0116835	NM_020451;NM_206926		TSS1500;TSS1500	1	NA		25999047
cg09695430	WT1;WT1;WT1;WT1	5.9406e-05	0.0452694	0.999984	-0.0425849	NM_024425;NM_024426;NM_000378;NM_024424	N_Shore	Body;Body;Body;Body	11	NA	chr11:32448261-32449744	32404520
cg00112685	ELAVL3;ELAVL3	5.99892e-05	0.0454787	0.999984	-0.0234094	NM_032281;NM_001420	Island	Body;Body	19	NA	chr19:11590295-11593643	11452190
cg05903330	CBX7	5.99889e-05	0.0454787	0.999984	-0.0237669	NM_175709	Island	Body	22	NA	chr22:39541022-39542137	37872082
cg22044342	P2RX1	6.00154e-05	0.0454787	0.999984	-0.0390818	NM_002558		Body	17	NA		3766088
cg02449461	ARRB1;ARRB1	6.04655e-05	0.0455054	0.999984	-0.0204151	NM_020251;NM_004041	N_Shore	Body;Body	11	NA	chr11:75062224-75062977	74739486
cg03609639	NKX2-3	6.11668e-05	0.0455054	0.999984	-0.0278048	NM_145285	N_Shore	TSS1500	10	NA	chr10:101292436-101292851	10128138
cg08985885		6.08507e-05	0.0455054	0.999984	-0.0245188		S_Shore		12	NA	chr12:53718632-53719778	52006170
cg13443575	SLFN13	6.11058e-05	0.0455054	0.971001	-0.0279727	NM_144682	N_Shore	TSS200	17	NA	chr17:33776553-33776888	30800074
cg14356550	KLHDC7A	6.08829e-05	0.0455054	0.999984	0.0441207	NM_152375	N_Shore	1stExon	1	TRUE	chr1:18808873-18809667	18680689
cg19517236		6.0326e-05	0.0455054	0.999984	0.0138251				11	NA		36680216
cg20191740	C6orf25;C6orf25;C6orf25;C6orf25;C6orf25;C6orf25	6.05193e-05	0.0455054	0.999984	-0.026706	NM_138274;NM_138273;NM_138275;NM_138272;NM_025260;NM_138277	N_Shore	Body;Body;Body;Body;Body;Body	6	NA	chr6:31691425-31691718	31799333
cg20871559		6.07484e-05	0.0455054	0.999984	0.0285292		S_Shelf		1	NA	chr1:156358050-156358252	15462788
cg23322122	NFATC1;NFATC1;NFATC1;NFATC1	6.03448e-05	0.0455054	0.999984	-0.0438559	NM_006162;NM_172388;NM_172389;NM_172387	N_Shore	Body;Body;Body;Body	18	NA	chr18:77270793-77271160	75370307
cg26801014	GRM5;GRM5	6.10481e-05	0.0455054	0.999984	-0.0176725	NM_000842;NM_001143831	Island	Body;Body	11	NA	chr11:88241710-88242562	87881417
cg07354728	LRRC56	6.13062e-05	0.0455256	0.999984	-0.0189023	NM_198075	Island	5'UTR	11	NA	chr11:534691-537718	527717
cg17033891		6.14172e-05	0.0455256	0.999984	-0.0287578				3	NA		16133567
cg13334949	SNX21;SNX21;SNX21;SNX21;ACOT8	6.20584e-05	0.0458926	0.999984	-0.0616057	NM_033421;NM_152897;NM_001042633;NM_001042632;NM_005469	S_Shore	3'UTR;3'UTR;3'UTR;3'UTR;Body	20	NA	chr20:44469288-44469567	43904475
cg26899598	FES;FES;FES;FES	6.21375e-05	0.0458926	0.999984	-0.0304079	NM_001143784;NM_001143783;NM_001143785;NM_002005	S_Shore	Body;Body;Body;Body	15	NA	chr15:91427540-91427905	89230092
cg01894038		6.22839e-05	0.0459175	0.999984	-0.04087				11	NA		77419521
cg15169077	ENPP5	6.27263e-05	0.046077	0.999984	-0.0338485	NM_021572		TSS1500	6	NA		46246978
cg21757127		6.27247e-05	0.046077	0.999984	-0.013034		N_Shore		19	NA	chr19:18527651-18531118	18386886
cg12757155		6.28686e-05	0.0460985	0.999984	-0.0252965		Island		18	NA	chr18:5628324-5630785	5618325
cg00082285		6.597e-05	0.0461729	0.999984	0.0309196		N_Shore		1	NA	chr1:1098043-1100584	1087133
cg00591890		6.46703e-05	0.0461729	0.999984	0.0209733				12	NA		63544253
cg00767069		6.81509e-05	0.0461729	0.999984	-0.0494992				16	NA		9129445
cg00906476	CXXC5	6.80818e-05	0.0461729	0.999984	-0.0147791	NM_016463	N_Shore	5'UTR	5	NA	chr5:139047905-139048235	13902638
cg02162324	HSF4;FBXL8;HSF4	6.45357e-05	0.0461729	0.999984	-0.0274665	NM_001040667;NM_018378;NM_001538	N_Shore	TSS1500;Body;TSS1500	16	NA	chr16:67196792-67199988	65753963
cg02275294	SOAT1	6.46178e-05	0.0461729	0.999984	-0.0298272	NM_003101	N_Shore	TSS1500	1	TRUE	chr1:179262771-179263321	17752908
cg02680487	DDR1;DDR1	6.78545e-05	0.0461729	0.999984	-0.0255936	NM_001954;NM_013993	N_Shore	TSS1500;TSS1500	6	NA	chr6:30852102-30852676	30959508
cg02796790	QTRT1	6.87117e-05	0.0461729	0.999984	-0.0112379	NM_031209	Island	Body	19	NA	chr19:10823618-10823878	10684761
cg02882487	EXTL3	6.48045e-05	0.0461729	0.999984	-0.0158407	NM_001440	S_Shore	5'UTR	8	NA	chr8:28558588-28559960	28616577
cg03143849	CDKN1C;CDKN1C;CDKN1C	6.80734e-05	0.0461729	0.999984	-0.0463661	NM_001122630;NM_000076;NM_001122631	N_Shore	3'UTR;3'UTR;3'UTR	11	TRUE	chr11:2905023-2907024	2861527
cg03607951	IFI44L	6.58858e-05	0.0461729	0.913175	-0.0361492	NM_006820		TSS1500	1	NA		78858174
cg04051278		6.3826e-05	0.0461729	0.999984	0.0117843				8	NA		5003859
cg04342594		6.36381e-05	0.0461729	0.999984	-0.0395675		N_Shore		3	NA	chr3:138663718-138666346	14014556
cg05099952	CD2BP2;CD2BP2	6.69279e-05	0.0461729	0.999984	-0.0235088	NR_024465;NM_006110	S_Shore	TSS1500;TSS1500	16	NA	chr16:30366206-30366761	30275047
cg05724065	PHKG1;PHKG1	6.59063e-05	0.0461729	0.999984	-0.0341478	NM_006213;NM_006213		1stExon;5'UTR	7	TRUE		56128022
cg06039074	ANKRD11	6.87724e-05	0.0461729	0.999984	-0.0404201	NM_013275	S_Shelf	5'UTR	16	NA	chr16:89500025-89500226	88029889
cg06321376	STARD4	6.69847e-05	0.0461729	0.999984	-0.0121591	NM_139164	N_Shore	5'UTR	5	NA	chr5:110847820-110848445	11087553
cg06368618		6.53194e-05	0.0461729	0.999984	0.0241384				10	NA		10120142
cg06440373	TSPAN17;TSPAN17;TSPAN17	6.68596e-05	0.0461729	0.999984	-0.0274916	NM_001006616;NM_130465;NM_012171		3'UTR;3'UTR;3'UTR	5	NA		17601825
cg06833431	PSMB8;PSMB8	6.48564e-05	0.0461729	0.999984	0.0519025	NM_004159;NM_148919	N_Shore	Body;Body	6	NA	chr6:32811494-32811839	32918202
cg08886823	ESRP2	6.64018e-05	0.0461729	0.999984	-0.040559	NM_024939	Island	TSS1500	16	NA	chr16:68269010-68272143	66828383
cg09440788	RAB11FIP1;RAB11FIP1	6.53519e-05	0.0461729	0.920251	-0.0323351	NM_025151;NM_001002814	S_Shore	TSS1500;TSS1500	8	NA	chr8:37756454-37757339	37876559
cg13364075		6.70148e-05	0.0461729	0.999984	0.017496		N_Shore		7	NA	chr7:157320462-157320669	15701313
cg13448978	FGR	6.57833e-05	0.0461729	0.999984	-0.042124	NM_005248	Island	TSS200	1	NA	chr1:27961559-27961810	27834383
cg13471712	PHF21A;PHF21A	6.69882e-05	0.0461729	0.999984	-0.0188996	NM_001101802;NM_016621		3'UTR;3'UTR	11	NA		45908813
cg14266859	JAG2;JAG2	6.84422e-05	0.0461729	0.999984	0.0201932	NM_002226;NM_145159	Island	Body;Body	14	NA	chr14:105614375-105614917	10468560
cg14477584	MESP1	6.4457e-05	0.0461729	0.999984	-0.0280548	NM_018670	Island	3'UTR	15	NA	chr15:90293221-90294733	88094278
cg16310095		6.87607e-05	0.0461729	0.999984	-0.0337954				1	NA		15421958
cg16822035	MCF2L;MCF2L	6.88593e-05	0.0461729	0.999984	-0.0320915	NM_001112732;NM_024979	N_Shore	Body;TSS1500	13	NA	chr13:113633843-113634065	11268138
cg18093866	DDR1;DDR1	6.74366e-05	0.0461729	0.999984	-0.029882	NM_001954;NM_013993	N_Shore	TSS200;TSS1500	6	NA	chr6:30852102-30852676	30959732
cg18772158	GALNTL2	6.53392e-05	0.0461729	0.999984	0.0211482	NM_054110		TSS1500	3	NA		16190036
cg19525078	OVCH1	6.84363e-05	0.0461729	0.999984	-0.0285008	NM_183378		Body	12	NA		29472309
cg20364574		6.65448e-05	0.0461729	0.999984	0.0215439				6	NA		16921745
cg20503288	SND1	6.38545e-05	0.0461729	0.999984	0.0232223	NM_014390		Body	7	NA		12711641
cg21166916		6.77918e-05	0.0461729	0.999984	-0.0383137		S_Shore		22	NA	chr22:42315502-42316409	40646427
cg22712403	PCNXL3	6.56425e-05	0.0461729	0.999984	0.0257177	NM_032223	S_Shore	Body	11	NA	chr11:65382824-65383857	65140897
cg22890825	LOC283050;LOC283050;LOC283050	6.32079e-05	0.0461729	0.999984	-0.0347785	NR_024431;NR_024429;NR_015429		Body;Body;Body	10	NA		80395172
cg22948808	DGKZ	6.40837e-05	0.0461729	0.999984	-0.044441	NM_201532		Body	11	NA		46317339
cg22986770	CHD7	6.88183e-05	0.0461729	0.999984	-0.0625881	NM_017780		5'UTR	8	NA		61811245
cg22995232	SLC22A9	6.64027e-05	0.0461729	0.999984	0.0322159	NM_080866		TSS1500	11	NA		62893359
cg24219985	MIR1228;LRP1	6.38518e-05	0.0461729	0.999984	0.0136912	NR_031597;NM_002332		TSS1500;Body	12	NA		55873689
cg25670061	PACRG;PACRG;PACRG	6.68884e-05	0.0461729	0.999984	0.0319259	NM_152410;NM_001080378;NM_001080379		Body;Body;Body	6	NA		16353288
cg25745642	EFNA3	6.39823e-05	0.0461729	0.999984	-0.0567351	NM_004952	N_Shore	TSS1500	1	NA	chr1:155051155-155055291	15331723
cg26024880	IL28RA;IL28RA;IL28RA	6.36292e-05	0.0461729	0.999984	-0.0223666	NM_173065;NM_173064;NM_170743	Island	TSS1500;TSS1500;TSS1500	1	NA	chr1:24513540-24514477	24387004
cg26977759		6.66919e-05	0.0461729	0.999984	0.0360945				8	NA		37637809
cg27453857	VMO1;VMO1;VMO1;VMO1	6.44311e-05	0.0461729	0.999984	-0.0264938	NM_001144939;NM_001144940;NM_182566;NM_001144941	S_Shore	1stExon;1stExon;1stExon;1stExon	17	NA	chr17:4688628-4689563	4636380
cg27571769	ACSL1	6.73417e-05	0.0461729	0.999984	-0.0510422	NM_001995		Body	4	NA		18594105
cg02052774	ARHGAP24	7.01665e-05	0.046251	0.994692	-0.0277671	NM_001025616		TSS1500	4	NA		86615104
cg05376219	SPPL2B;SPPL2B	6.91324e-05	0.046251	0.999984	-0.0198675	NM_001077238;NM_152988	N_Shore	Body;Body	19	NA	chr19:2347135-2349732	2297279
cg10449466	MGST1;MGST1;MGST1;MGST1	6.92519e-05	0.046251	0.999984	0.0366749	NM_145764;NM_145791;NM_145792;NM_020300		TSS1500;5'UTR;5'UTR;5'UTR	12	NA		16396917
cg12081643	COL4A1	6.99884e-05	0.046251	0.999984	0.0298995	NM_001845		3'UTR	13	NA		10960064
cg13927566		6.96234e-05	0.046251	0.999984	-0.0179053		Island		1	NA	chr1:91172102-91172771	90944876
cg17201227	STX7	7.01894e-05	0.046251	0.999984	-0.059351	NM_003569		Body	6	NA		13285347
cg22802439	UPK1A	6.94572e-05	0.046251	0.999984	0.0210287	NM_007000		Body	19	TRUE		40849665
cg26203097		7.02237e-05	0.046251	0.999984	0.0100479		N_Shelf		15	NA	chr15:79574830-79575211	77359138
cg27191921	CYB5R3;CYB5R3;CYB5R3;CYB5R3;CYB5R3	7.00934e-05	0.046251	0.999984	-0.0305705	NM_007326;NM_000398;NM_001129819;NM_001129819;NM_007326	N_Shelf	5'UTR;Body;1stExon;5'UTR;1stExon	22	NA	chr22:43045009-43045679	41372854
cg27086014	SIGLEC12;SIGLEC12;SIGLEC12	7.05659e-05	0.0464014	0.999984	-0.0138746	NM_053003;NM_053003;NM_033329		1stExon;5'UTR;TSS1500	19	NA		56696804
cg08371934	RANBP3;RANBP3;RANBP3	7.08053e-05	0.0464838	0.999984	0.0169868	NM_007322;NM_007320;NM_003624	S_Shore	TSS1500;TSS1500;TSS1500	19	NA	chr19:5977440-5978816	5930720
cg02266086	COL11A2;COL11A2;COL11A2;COL11A2	7.11218e-05	0.0464858	0.999984	-0.0204117	NM_080679;NM_001163771;NM_080681;NM_080680	Island	TSS1500;TSS1500;TSS1500;TSS1500	6	NA	chr6:33160945-33161337	33269314
cg06603923	RHEB	7.13785e-05	0.0464858	0.999984	-0.0287145	NM_005614	S_Shore	TSS1500	7	NA	chr7:151216068-151217901	15084889
cg10761351		7.12181e-05	0.0464858	0.999984	0.0112046				8	NA		6625375
cg22990178	C10orf11	7.1191e-05	0.0464858	0.999984	0.0236382	NM_032024		Body	10	NA		77548263
cg26605164	KAZALD1;KAZALD1	7.13222e-05	0.0464858	0.999984	-0.036738	NM_030929;NM_030929	Island	1stExon;5'UTR	10	NA	chr10:102820488-102822874	10281155
cg03849133	B3GAT2	7.16206e-05	0.046495	0.999984	0.0333253	NM_080742		Body	6	NA		71651570
cg15126957	SQSTM1;SQSTM1;SQSTM1	7.15495e-05	0.046495	0.999984	-0.0531326	NM_001142298;NM_001142299;NM_003900	N_Shore	5'UTR;5'UTR;TSS1500	5	NA	chr5:179247784-179248711	17917920
cg07967717	CNR2	7.20345e-05	0.0465938	0.999984	-0.0306329	NM_001841	S_Shore	5'UTR	1	NA	chr1:24229115-24229537	24102269
cg14236430	C10orf11	7.20821e-05	0.0465938	0.999984	0.0312946	NM_032024		Body	10	NA		77862594
cg19904233	RGS17	7.21156e-05	0.0465938	0.999984	-0.010754	NM_012419	Island	TSS1500	6	NA	chr6:153450992-153452792	15349448
cg03171478		7.24844e-05	0.0466841	0.999984	-0.0358547				22	NA		35902862
cg07337434	C9orf135	7.29154e-05	0.0468827	0.999984	0.0121718	NM_001010940		TSS1500	9	NA		71624618
cg26084700		7.30227e-05	0.0468827	0.999984	-0.0181618		Island		2	NA	chr2:231692697-231693496	23140172
cg02884928	AKT1;AKT1;AKT1	7.34166e-05	0.0469185	0.999984	-0.0458874	NM_001014431;NM_005163;NM_001014432	Island	Body;Body;Body	14	NA	chr14:105251401-105251617	10432265
cg11225089		7.34238e-05	0.0469185	0.999984	-0.02147				5	NA		13145875
cg27409015	GALNT5;GALNT5	7.32462e-05	0.0469185	0.999984	-0.0577038	NM_014568;NM_014568		1stExon;5'UTR	2	NA		15782267
cg00829063		7.43016e-05	0.0469867	0.999984	-0.0395904		N_Shore		2	NA	chr2:8596907-8597573	8513521
cg01413281	CHUK	7.46831e-05	0.0469867	0.999984	-0.0185459	NM_001278	S_Shore	TSS1500	10	NA	chr10:101989127-101989533	10197958
cg02471917	SLU7	7.46035e-05	0.0469867	0.999984	0.0128513	NM_006425	S_Shelf	3'UTR	5	NA	chr5:159826808-159827111	15976183
cg10806639	STARD13;STARD13;STARD13	7.45253e-05	0.0469867	0.999984	-0.0254651	NM_052851;NM_052851;NM_178006		1stExon;5'UTR;Body	13	NA		32678078
cg15550972	TSPAN12	7.46189e-05	0.0469867	0.999984	0.0478449	NM_012338		3'UTR	7	NA		12021556
cg18047609		7.38775e-05	0.0469867	0.999984	0.0267217				4	NA		54401507
cg18707417	PTH1R	7.46174e-05	0.0469867	0.806206	0.0201685	NM_000316	N_Shelf	Body	3	NA	chr3:46940054-46940394	46912367
cg13721397	FAM73B	7.51168e-05	0.0470418	0.999984	-0.0142701	NM_032809		Body	9	NA		13087085
cg20682143	EGLN1	7.49565e-05	0.0470418	0.999984	0.0311824	NM_022051	S_Shelf	TSS1500	1	NA	chr1:231556681-231558447	22962777
cg22968167	OR51G1	7.50691e-05	0.0470418	0.999984	0.0182546	NM_001005237		TSS1500	11	NA		4902449
cg11549874	OSBP2	7.53885e-05	0.0471395	0.999984	0.0490506	NM_030758	S_Shelf	Body	22	NA	chr22:31198491-31199033	29532478
cg00778448	C3orf25	7.58077e-05	0.047155	0.999984	-0.0198525	NM_207307	S_Shore	TSS200	3	NA	chr3:129147229-129147617	13063033
cg01599633	PITPNC1;PITPNC1	7.59877e-05	0.047155	0.999984	-0.0341662	NM_181671;NM_012417	N_Shore	TSS1500;TSS1500	17	NA	chr17:65373224-65375131	62802914
cg11263351	TGIF2	7.57165e-05	0.047155	0.999984	-0.0352384	NM_021809	N_Shore	TSS1500	20	NA	chr20:35201323-35203490	34634626
cg15161667	LRP4	7.61111e-05	0.047155	0.999984	-0.023575	NM_002334	S_Shore	TSS1500	11	NA	chr11:46939358-46940118	46897189
cg15784646	FNIP2	7.62228e-05	0.047155	0.999984	-0.0471286	NM_020840		Body	4	NA		15992714
cg27140295	AQP6	7.61184e-05	0.047155	0.999984	0.0206	NM_001652		TSS200	12	NA		48652738
cg02381385	SIGLEC12	7.71299e-05	0.0472402	0.999984	-0.0350362	NM_053003		TSS200	19	NA		56697000
cg07105117	UGT1A10;UGT1A6;UGT1A8;UGT1A4;UGT1A3;UGT1A6;DNAJB3;UGT1A9;UGT1A7;U	7.69495e-05	0.0472402	0.999984	0.019466	NM_019075;NM_205862;NM_019076;NM_007120;NM_019093;NM_001072;NM_001001394;NM_021027;NM_01907	Island	Body;Body;Body;Body;Body;Body;1stExon;Body;Body;Body;5'	2	NA	chr2:234652246-234652720	23431734
cg09726654	GALNT5	7.68769e-05	0.0472402	0.999984	-0.0228953	NM_014568		TSS200	2	NA		15782251
cg10588135	BCAS3;BCAS3	7.71718e-05	0.0472402	0.999984	-0.0448608	NM_001099432;NM_017679		Body;Body	17	NA		56684685
cg11284147		7.663e-05	0.0472402	0.999984	-0.0769234		N_Shelf		8	NA	chr8:144441870-144442438	14450928
cg01002722		7.74179e-05	0.047303	0.999984	-0.0166284		N_Shore		7	NA	chr7:5609725-5610105	5575405
cg17742559	NEK8	7.75985e-05	0.047303	0.999984	-0.0446625	NM_178170	N_Shelf	Body	17	NA	chr17:27070538-27071570	24092622
cg23825480	MORC2	7.76224e-05	0.047303	0.999984	0.0554668	NM_014941		Body	22	NA		29666785
cg03456213	C9orf3	8.04494e-05	0.0473246	0.999984	-0.0585413	NM_032823	Island	Body	9	NA	chr9:97766649-97767955	96807775
cg03833592		8.06759e-05	0.0473246	0.999984	0.0294874				15	NA		61065989
cg03914925		7.90954e-05	0.0473246	0.999984	-0.0108136		S_Shelf		6	NA	chr6:170401900-170402500	17024790
cg04649897		8.06529e-05	0.0473246	0.999984	-0.0141752		Island		8	NA	chr8:23571922-23572208	23627924
cg05727199	EXPH5;EXPH5;EXPH5;EXPH5	7.84473e-05	0.0473246	0.999984	-0.0595711	NM_001144763;NM_001144765;NM_001144765;NM_015065		Body;1stExon;5'UTR;Body	11	NA		10791411
cg06815976	NOTCH4	7.78822e-05	0.0473246	0.999984	-0.0424575	NM_004557	S_Shore	Body	6	NA	chr6:32163292-32164383	32272794
cg09397246	FES;FES;FES;FES	7.96561e-05	0.0473246	0.999984	-0.0283418	NM_002005;NM_001143783;NM_001143784;NM_001143785	N_Shore	TSS1500;TSS1500;TSS1500;TSS1500	15	NA	chr15:91427540-91427905	89228365
cg09730795	GDF6	8.06226e-05	0.0473246	0.984226	-0.0139158	NM_001001557	S_Shore	TSS1500	8	NA	chr8:97172634-97173880	97243558
cg11747820	PTPRU;PTPRU;PTPRU	8.02232e-05	0.0473246	0.963246	0.0143979	NM_133178;NM_133177;NM_005704	N_Shore	Body;Body;Body	1	NA	chr1:29585897-29586598	29456610
cg12506775	C10orf18	8.01737e-05	0.0473246	0.999984	-0.0268389	NM_017782		5'UTR	10	NA		5774577
cg13290371	FBXL18	8.06041e-05	0.0473246	0.999984	-0.0382253	NM_024963	N_Shelf	3'UTR	7	NA	chr7:5521368-5521615	5484597
cg13490368		7.90797e-05	0.0473246	0.999984	0.0432565		N_Shelf		6	NA	chr6:34111735-34113944	34216142
cg14601444	DCTN1;DCTN1	8.01769e-05	0.0473246	0.999984	-0.0187414	NM_004082;NM_001135040		TSS200;TSS200	2	NA		74461044
cg14701643		8.01299e-05	0.0473246	0.999984	-0.0242266		Island		12	NA	chr12:52207896-52208873	50494988
cg15229747		7.91731e-05	0.0473246	0.999984	-0.0111389		N_Shore		19	NA	chr19:56098386-56098932	60789475
cg16903735	LSP1;LSP1;LSP1;LSP1	7.88472e-05	0.0473246	0.999984	-0.0380844	NM_001013255;NM_001013253;NM_001013254;NM_002339	Island	Body;Body;Body;Body	11	NA	chr11:1903078-1903334	1859752
cg20063728	PDGFA;PDGFA	7.96261e-05	0.0473246	0.999984	0.0313621	NM_002607;NM_033023	N_Shelf	Body;Body	7	NA	chr7:556611-562845	519949
cg20566439		8.03618e-05	0.0473246	0.999984	0.0366431				7	NA		26922054
cg21536969		7.90549e-05	0.0473246	0.892374	-0.0105103		Island		21	NA	chr21:46438140-46439343	45262603
cg22388471	TRAM2	7.8355e-05	0.0473246	0.999984	-0.0180651	NM_012288		3'UTR	6	NA		52471660
cg22438525	C16orf74	7.81069e-05	0.0473246	0.999984	-0.0148894	NM_206967	Island	5'UTR	16	NA	chr16:85783862-85785131	84341875
cg22579224	KIAA1199	7.84557e-05	0.0473246	0.999984	0.0148774	NM_018689		3'UTR	15	NA		79030200
cg23172057	F10	7.95041e-05	0.0473246	0.999984	0.0224979	NM_000504	N_Shelf	Body	13	NA	chr13:113803217-113803479	11284835
cg13856812	USP43	8.09079e-05	0.0473319	0.999984	0.0119412	NM_153210	S_Shelf	Body	17	NA	chr17:9548389-9549616	9492369
cg23723818	PPAP2B;PPAP2B	8.09206e-05	0.0473319	0.999984	0.0412715	NM_177414;NM_003713		Body;Body	1	NA		56788065
cg22856141	PCCA;PCCA	8.11917e-05	0.0474225	0.999984	-0.0276477	NM_000282;NM_001127692	N_Shore	TSS1500;TSS1500	13	NA	chr13:100740956-100741805	99538911
cg03846767	TP73;TP73;TP73;TP73;TP73;TP73;TP73	8.17578e-05	0.0474839	0.999984	0.0295952	NM_001126240;NM_005427;NM_001126242;NM_001126241;NM_001126241;NM_001126240;NM_001126242	Island	1stExon;Body;5'UTR;1stExon;5'UTR;5'UTR;1stExon	1	TRUE	chr1:3607096-3607553	3597152
cg09157176	CD82;CD82	8.16545e-05	0.0474839	0.999984	-0.0196145	NM_002231;NM_001024844		5'UTR;5'UTR	11	NA		44555808
cg22387113		8.17627e-05	0.0474839	0.98274	0.0422734				15	NA		87336443
cg27511206		8.19053e-05	0.047499	0.999984	0.0152881				13	NA		10611282
cg00064778		8.23742e-05	0.0475007	0.999984	-0.0417941		N_Shore		5	NA	chr5:126564997-126565580	12659264
cg01044293	ITGA6;ITGA6	8.22858e-05	0.0475007	0.999984	-0.0640868	NM_001079818;NM_000210	S_Shelf	Body;Body	2	NA	chr2:173292099-173293183	17300471
cg12298445	ARAP1	8.22861e-05	0.0475007	0.999984	-0.0253548	NM_001040118	S_Shore	5'UTR	11	NA	chr11:72437676-72438005	72116251
cg18859174		8.20527e-05	0.0475007	0.999984	-0.0530121		S_Shore		2	NA	chr2:118981769-118982466	11869914
cg00213729	B3GAT2	8.2822e-05	0.0475571	0.999984	0.0125507	NM_080742	S_Shore	TSS1500	6	NA	chr6:71665360-71667132	71724750
cg12550767	SH3GLB1	8.2724e-05	0.0475571	0.999984	0.0343672	NM_016009		3'UTR	1	NA		86986005
cg23032129	SORT1	8.26683e-05	0.0475571	0.999984	-0.0520887	NM_002959	S_Shore	TSS1500	1	NA	chr1:109940074-109940894	10974259
cg00691368	DPCR1	8.3021e-05	0.0476043	0.999984	0.0175598	NM_080870		Body	6	NA		31017799
cg21111500	SYDE2	8.33632e-05	0.0477334	0.999984	-0.0505433	NM_032184	Island	Body	1	NA	chr1:85665818-85667650	85438490
cg03131366		8.39197e-05	0.0479175	0.999984	-0.0554062				12	NA		1911968
cg13234415		8.41972e-05	0.0480086	0.999984	-0.0214598		Island		12	NA	chr12:65174230-65175169	63461435
cg01356824	SH2B3	8.54795e-05	0.0483332	0.999984	-0.0209403	NM_005475		5'UTR	12	NA		11033426
cg02926859		8.54523e-05	0.0483332	0.999984	0.0222032				12	NA		11533851
cg07502358	SCEL;SCEL;SCEL	8.54585e-05	0.0483332	0.999984	0.0299115	NM_144777;NM_001160706;NM_003843		Body;Body;Body	13	NA		77066219
cg07994859		8.55963e-05	0.0483332	0.999984	0.035777				13	NA		78226637
cg15552370	NEURL1B	8.54079e-05	0.0483332	0.999984	0.0477379	NM_001142651	S_Shelf	3'UTR	5	NA	chr5:172113677-172113905	17204992
cg17954373	EIF4EBP3;ANKHD1-EIF4EBP3	8.54275e-05	0.0483332	0.999984	-0.0275421	NM_003732;NM_020690	N_Shore	TSS1500;Body	5	NA	chr5:139927157-139927491	13990719
cg16473141	REC8;REC8;REC8;REC8	8.58375e-05	0.0483383	0.999984	-0.048637	NM_001048205;NM_005132;NM_005132;NM_001048205	Island	1stExon;1stExon;5'UTR;5'UTR	14	NA	chr14:24641053-24642220	23711341
cg16476048	C10orf122	8.58424e-05	0.0483383	0.999984	0.0320606	NM_001128202		TSS1500	10	NA		12736227
cg01817965	NRG2;NRG2;NRG2;NRG2	8.74058e-05	0.0486656	0.999984	-0.0425445	NM_013982;NM_013983;NM_013981;NM_004883	Island	Body;Body;Body;Body	5	NA	chr5:139283350-139284282	13926443
cg02957408	NPAS3;NPAS3;NPAS3;NPAS3	8.67906e-05	0.0486656	0.999984	0.0195413	NM_022123;NM_173159;NM_001165893;NM_001164749	S_Shelf	3'UTR;3'UTR;3'UTR;3'UTR	14	NA	chr14:34268946-34270438	33342864
cg08301779		8.74092e-05	0.0486656	0.999984	0.0156391				17	NA		77056801
cg09118053		8.68275e-05	0.0486656	0.999984	-0.0213012				6	NA		33981710
cg17082634	TYRO3	8.69311e-05	0.0486656	0.999994	-0.0255857	NM_006293	N_Shore	TSS1500	15	NA	chr15:41851723-41851970	39637795
cg23983208	CDH23	8.71837e-05	0.0486656	0.999984	-0.013943	NM_022124	Island	Body	10	NA	chr10:73565569-73565827	73235818
cg24715735	HPN;HPN	8.7153e-05	0.0486656	0.999984	-0.0152205	NM_182983;NM_002151	N_Shore	TSS200;TSS200	19	TRUE	chr19:35531780-35531991	40223243
cg08917718	PCBP4	8.79065e-05	0.0488262	0.999984	-0.0356322	NM_033008		TSS1500	3	TRUE		51977209
cg03597491	ZBTB16;ZBTB16	8.93661e-05	0.0488384	0.999984	-0.0393293	NM_006006;NM_001018011		Body;Body	11	NA		11345064
cg03598074		8.84783e-05	0.0488384	0.999984	0.0174027				1	NA		55897025
cg07932199	ATXN2	8.85545e-05	0.0488384	0.999984	-0.0267991	NM_002973		Body	12	NA		11049241
cg07968770	TMEM159;DNAH3	8.87717e-05	0.0488384	0.999984	-0.0244625	NM_020422;NM_017539	S_Shore	5'UTR;TSS200	16	NA	chr16:21169810-21170278	21078428
cg09452911	ANTXR1	8.90206e-05	0.0488384	0.999984	0.0138735	NM_032208		3'UTR	2	NA		69326660
cg10489672	CD2	8.83673e-05	0.0488384	0.999984	0.0535206	NM_001767		TSS1500	1	NA		11709801
cg17724412		8.86575e-05	0.0488384	0.999984	0.0126282		N_Shelf		6	NA	chr6:28831682-28832134	28937262
cg19628988	CXXC5	8.93647e-05	0.0488384	0.999984	-0.0824007	NM_016463	Island	5'UTR	5	NA	chr5:139040819-139041028	13902111
cg20556988	CCL1	8.90689e-05	0.0488384	0.999984	-0.0144092	NM_002981		1stExon	17	TRUE		29714240
cg23718736	L3MBTL4	8.85204e-05	0.0488384	0.999984	-0.0376377	NM_173464	N_Shore	5'UTR	18	NA	chr18:6413959-6414873	6403908
cg27211576	CSK;CSK	8.89873e-05	0.0488384	0.999984	-0.0148459	NM_001127190;NM_004383	N_Shelf	Body;Body	15	NA	chr15:75095349-75095560	72880218
cg05527185	THBS4	8.95932e-05	0.048897	0.999984	-0.0480809	NM_003248	N_Shore	TSS200	5	NA	chr5:79330928-79331488	79366555
cg20311601	MAGI2	8.97482e-05	0.0489161	0.999984	0.0144715	NM_012301		Body	7	NA		77904254
cg08572565	NIN;NIN;NIN	9.01832e-05	0.0490876	0.999984	-0.0402935	NM_182946;NM_182944;NM_020921	S_Shore	TSS1500;TSS1500;TSS1500	14	NA	chr14:51296727-51298477	50368487
cg14389122	EDC3;EDC3;EDC3	9.04034e-05	0.0491418	0.999984	-0.0344219	NM_001142443;NM_025083;NM_001142444		Body;Body;Body	15	NA		72732904
cg08248181	ITGB1BP3	9.08974e-05	0.0492397	0.999984	-0.0264266	NM_170678	Island	5'UTR	19	NA	chr19:3933473-3933816	3884591
cg16383109	MPG	9.07556e-05	0.0492397	0.999984	-0.0210878	NM_001015054	N_Shore	TSS1500	16	NA	chr16:127448-128631	66451
cg09272186	RBPMS;RBPMS;RBPMS;RBPMS	9.11968e-05	0.0493101	0.999984	0.034114	NM_001008712;NM_001008710;NM_001008711;NM_006867		Body;Body;Body;Body	8	NA		30453890
cg07022764	ASPG	9.15915e-05	0.0493945	0.999984	0.0337477	NM_001080464	Island	Body	14	NA	chr14:104569499-104569780	10363927
cg07527685		9.17163e-05	0.0493945	0.999984	0.0333337				17	NA		20422422
cg26889408	ZDHHC18	9.16063e-05	0.0493945	0.999984	-0.0229875	NM_032283		Body	1	NA		27033188
cg15195910	PLEKHG4B	9.19279e-05	0.0494431	0.999984	0.0182886	NM_052909		TSS200	5	NA		193277
cg24360137		9.21763e-05	0.0494463	0.999984	0.0268311		S_Shore		6	NA	chr6:90596271-90596856	90655547
cg10512278	DPEP2	9.24141e-05	0.0495087	0.999984	-0.0277383	NM_022355	S_Shore	5'UTR	16	NA	chr16:68027074-68027396	66585340
cg06891775	LOC283050;LOC283050;LOC283050	9.28131e-05	0.0496572	0.999984	-0.0181721	NR_024431;NR_024429;NR_015429		Body;Body;Body	10	NA		80374988
cg18548864	BOC	9.29666e-05	0.0496741	0.999984	-0.0445054	NM_033254		Body	3	NA		11447796
cg22365906	ANKS1B;ANKS1B;ANKS1B	9.31553e-05	0.0497098	0.999984	0.0325861	NM_020140;NM_181670;NM_152788		TSS200;TSS200;Body	12	NA		98072677
cg02709032	SLC7A10;LRP3	9.35835e-05	0.0497803	0.999984	-0.0176256	NM_019849;NM_002333	S_Shore	3'UTR;3'UTR	19	NA	chr19:33697914-33698193	38391523
cg06087932	METTL7B	9.37757e-05	0.0497803	0.999984	0.0131187	NM_152637		TSS1500	12	NA		54360215
cg07697597	SCUBE1	9.36026e-05	0.0497803	0.999984	-0.019445	NM_173050	Island	TSS1500	22	NA	chr22:43738882-43740285	42069947
cg10424264	FLT4;FLT4	9.36671e-05	0.0497803	0.999984	0.0213467	NM_002020;NM_182925	S_Shore	Body;Body	5	NA	chr5:180055849-180056126	17998890
cg08282145	NYNRIN	9.38983e-05	0.0497805	0.999984	-0.0373104	NM_025081	S_Shore	Body	14	NA	chr14:24868163-24868590	23938595
cg05299077	INPP5D;INPP5D	9.42715e-05	0.0499134	0.999984	-0.0237657	NM_005541;NM_001017915		Body;Body	2	NA		23369024
cg16105687		9.47473e-05	0.0499707	0.999984	-0.0393366		Island		19	NA	chr19:22805800-22806721	22597641
cg20660350		9.47273e-05	0.0499707	0.796534	0.0144975				2	NA		23474503
cg22885332	CXXC5	9.45692e-05	0.0499707	0.999984	-0.0418768	NM_016463	S_Shelf	5'UTR	5	NA	chr5:139027443-139030219	13901418
