# Supplementary material for: Length of paternal lifespan is manifested in the DNA methylome of their nonagenarian progeny
Source: Oncotarget. 2015 Sep 30;6(31):30557–67. doi: 10.18632/oncotarget.5905 (PMC4741551; doi:10.18632/oncotarget.5905)
Supplement: Supplementary file 2 [file oncotarget-06-30557-s002.xlsx]

## Sheet: Suppl. table 2
Supplementary table 2. Top hits associated with paternal lifespan i.e. sites where Δβ>0.05 between group FIII and FI or there are several CpGs associated with paternal lifespan within one gene.
	n(CpG)	TargetID_A	CpG	Loc_Gene	CHR	p-value (BH-corrected)	Δβ (FIII-FI)
ACSL1	1	cg27571769		Body	4	0.0461729	-0.0510422
B3GAT2	2	cg00213729	S_Shore	TSS1500	6	0.0475571	0.0125507
		cg03849133		Body	6	0.046495	0.0333253
BID	3	cg03433260	S_Shore	TSS200	22	0.0417573	-0.0166142
		cg20234121	S_Shore	TSS200	22	0.043502	-0.0143028
		cg01280609	S_Shore	TSS200	22	0.0248801	-0.012903
C10orf11	2	cg22990178		Body	10	0.0464858	0.0236382
		cg14236430		Body	10	0.0465938	0.0312946
C3orf21	2	cg01300291	Island	Body	3	0.0295788	-0.0282413
		cg25586848		Body	3	0.0103533	-0.026339
C6orf25	2	cg18058048	N_Shore	TSS1500	6	0.0248801	-0.057235
		cg20191740	N_Shore	Body	6	0.0455054	-0.026706
C9orf3	1	cg03456213	Island	Body	9	0.0473246	-0.0585413
CCNY	1	cg11039729		Body	10	0.0323803	-0.0586311
CD2	1	cg10489672		TSS1500	1	0.0488384	0.0535206
CD247	1	cg01396157	N_Shore	Body	1	0.0305529	-0.0580809
CHD7	1	cg22986770		5'UTR	8	0.0461729	-0.0625881
COL11A2	4	cg13683990	Island	TSS1500	6	0.0417449	-0.0251846
		cg21232625	S_Shore	TSS1500	6	0.0417573	-0.024053
		cg25459558	Island	TSS1500	6	0.0279615	-0.0228359
		cg02266086	Island	TSS1500	6	0.0464858	-0.0204117
COL9A2	2	cg23847109	Island	TSS200	1	0.0334209	-0.0611956
		cg14844588	Island	TSS200	1	0.0325777	-0.0214308
CPA5	1	cg22664614		Body	7	0.038772	0.0594169
CRABP2	2	cg18793215	N_Shore	Body	1	0.0321539	-0.0392053
		cg04092332		3'UTR	1	0.0225679	0.0124671
CSMD2	2	cg27331316		Body	1	0.0347861	0.0268607
		cg16000683		Body	1	0.0321539	0.0440381
CTTN	1	cg16061668	N_Shore	Body	11	0.033796	-0.0510936
CXXC5	6	cg19628988	Island	5'UTR	5	0.0488384	-0.0824007
		cg15165154	Island	5'UTR	5	0.0225679	-0.0719019
		cg22885332	S_Shelf	5'UTR	5	0.0499707	-0.0418768
		cg14871225	Island	5'UTR	5	0.040039	-0.0344607
		cg00906476	N_Shore	5'UTR	5	0.0461729	-0.0147791
		cg01008405	N_Shore	5'UTR	5	0.0321539	-0.0119919
DAP	1	cg14129473		Body	5	0.0321539	-0.0643027
DDR1	2	cg18093866	N_Shore	TSS200	6	0.0461729	-0.029882
		cg02680487	N_Shore	TSS1500	6	0.0461729	-0.0255936
DIP2C	2	cg27335999		Body	10	0.0225679	0.0236247
		cg19204958	S_Shore	Body	10	0.0321539	0.0258989
EFNA3	1	cg25745642	N_Shore	TSS1500	1	0.0461729	-0.0567351
EHMT1	1	cg01595717	N_Shore	Body	9	0.0410065	-0.0533757
ELAVL3	2	cg17478228	Island	5'UTR	19	0.0395697	-0.0497088
		cg00112685	Island	Body	19	0.0454787	-0.0234094
EPM2AIP1	1	cg24607398	N_Shore	1stExon	3	0.0225679	0.0694624
ESRP2	2	cg08886823	Island	TSS1500	16	0.0461729	-0.040559
		cg08694699	Island	TSS200	16	0.0225679	-0.0377261
EXPH5	2	cg05727199		Body	11	0.0473246	-0.0595711
		cg02001060		Body	11	0.0301248	-0.0422247
FES	2	cg26899598	S_Shore	Body	15	0.0458926	-0.0304079
		cg09397246	N_Shore	TSS1500	15	0.0473246	-0.0283418
FGR	3	cg09845000	S_Shore	TSS1500	1	0.0287761	-0.0462058
		cg09370867	Island	1stExon	1	0.0301248	-0.0457482
		cg13448978	Island	TSS200	1	0.0461729	-0.042124
GALNT5	2	cg27409015		1stExon	2	0.0469185	-0.0577038
		cg09726654		TSS200	2	0.0472402	-0.0228953
GULP1	1	cg16947583		Body	2	0.0339853	0.0622113
ITGA6	1	cg01044293	S_Shelf	Body	2	0.0475007	-0.0640868
ITPKB	1	cg23717186	N_Shore	Body	1	0.036807	0.0588405
KCNE3	2	cg02595219	Island	TSS200	11	0.0439592	-0.033836
		cg04574090	Island	TSS200	11	0.0358776	-0.0322354
KCNS1	4	cg25353142	S_Shore	TSS200	20	0.0225679	-0.0332106
		cg27634724	S_Shore	TSS200	20	0.0248801	-0.0227099
		cg07589968	S_Shore	TSS200	20	0.0382756	-0.0210032
		cg06193004	S_Shore	TSS200	20	0.0209441	-0.0171206
KRT27	1	cg10747531	Island	Body	17	0.0321539	-0.0772262
LOC283050	3	cg24658487		Body	10	0.0209441	-0.0413878
		cg22890825		Body	10	0.0461729	-0.0347785
		cg06891775		Body	10	0.0496572	-0.0181721
LRP4	2	cg15161667	S_Shore	TSS1500	11	0.047155	-0.023575
		cg16612998	S_Shore	TSS1500	11	0.04122	-0.0189893
LRRC56	2	cg27158867	Island	5'UTR	11	0.0321539	-0.0199967
		cg07354728	Island	5'UTR	11	0.0455256	-0.0189023
LSP1	2	cg16903735	Island	Body	11	0.0473246	-0.0380844
		cg19419739	N_Shore	Body	11	0.011601	-0.0329391
MAP3K5	1	cg02673417		Body	6	0.0248801	-0.0565607
MCF2L	2	cg16822035	N_Shore	Body	13	0.0461729	-0.0320915
		cg21094405	Island	Body	13	0.0380076	-0.0283088
MLL	1	cg19547141		Body	11	0.0373982	0.0547966
MORC2	1	cg23825480		Body	22	0.047303	0.0554668
MPG	2	cg04257263	N_Shore	5'UTR	16	0.0321539	-0.0446779
		cg16383109	N_Shore	TSS1500	16	0.0492397	-0.0210878
MPZL1	1	cg04846203	N_Shore	TSS1500	1	0.0347861	-0.0674887
NOTCH1	2	cg12076931	N_Shore	Body	9	0.0323803	-0.0803137
		cg13861904	N_Shore	Body	9	0.0447872	-0.0427466
NOTCH3	2	cg27320207	Island	Body	19	0.0285081	-0.038053
		cg26880200	S_Shore	Body	19	0.033796	0.0200068
NOTCH4	2	cg06023661	S_Shore	Body	6	0.0381482	-0.0658735
		cg06815976	S_Shore	Body	6	0.0473246	-0.0424575
NRG2	2	cg01817965	Island	Body	5	0.0486656	-0.0425445
		cg19110612	N_Shelf	Body	5	0.0353517	-0.0198458
PCDHB15	1	cg27328673	N_Shore	1stExon	5	0.0417573	-0.0528589
PCNXL3	2	cg25302603		Body	11	0.0301248	-0.044733
		cg22712403	S_Shore	Body	11	0.0461729	0.0257177
PRKCA	2	cg24171047		Body	17	0.0054499	0.0529058
		cg22632947		Body	17	0.0400394	-0.0379281
PSMB8	1	cg06833431	N_Shore	Body	6	0.0461729	0.0519025
REC8	2	cg07516252	Island	TSS200	14	0.036807	-0.0512021
		cg16473141	Island	1stExon	14	0.0483383	-0.048637
RESP18	1	cg19020434	S_Shelf	TSS1500	2	0.0321539	0.0565176
RHOBTB3	1	cg23522475	S_Shore	Body	5	0.0225679	-0.0577473
RRAD	1	cg06410849	Island	Body	16	0.0321539	0.0562069
SFRS1	1	cg21197224	N_Shore	3'UTR	17	0.0301248	0.0504481
SHANK2	2	cg27643147		Body	11	0.0334234	-0.0313755
		cg09433875		Body	11	0.0231361	0.0107825
SIGLEC12	2	cg02381385		TSS200	19	0.0472402	-0.0350362
		cg27086014		1stExon	19	0.0464014	-0.0138746
SNX21	1	cg13334949	S_Shore	3'UTR	20	0.0458926	-0.0616057
SNX29	1	cg03437770		Body	16	0.0420286	-0.0580958
SORT1	2	cg02175308	S_Shore	TSS1500	1	0.0283725	-0.0648721
		cg23032129	S_Shore	TSS1500	1	0.0475571	-0.0520887
SQSTM1	1	cg15126957	N_Shore	5'UTR	5	0.046495	-0.0531326
STX7	1	cg17201227		Body	6	0.046251	-0.059351
SYDE2	1	cg21111500	Island	Body	1	0.0477334	-0.0505433
TGFB2	2	cg27508144	S_Shore	Body	1	0.0321539	-0.0214047
		cg17934824	S_Shore	Body	1	0.0388339	-0.0159647
TGIF2	2	cg11263351	N_Shore	TSS1500	20	0.047155	-0.0352384
		cg06588605	N_Shore	TSS1500	20	0.0425506	-0.0301498
TMEM154	1	cg09527687		3'UTR	4	0.0390185	-0.0605254
TMEM159	2	cg25957124	S_Shore	5'UTR	16	0.0229856	-0.0426609
		cg07968770	S_Shore	5'UTR	16	0.0488384	-0.0244625
TMEM220	1	cg02025583	Island	Body	17	0.0321539	-0.0506009
TMEM51	2	cg10758286	Island	5'UTR	1	0.0248801	-0.0323947
		cg10107292		5'UTR	1	0.0248801	-0.0230686
TRIM13	2	cg18546006	N_Shore	TSS1500	13	0.043502	-0.0572866
		cg24030370	N_Shore	TSS1500	13	0.0248801	-0.0524415
UEVLD	1	cg15846482	S_Shore	TSS1500	11	0.0328881	-0.065162
WIPI2	1	cg09203501	S_Shelf	3'UTR	7	0.0376766	-0.057715
VWA2	2	cg10407585	S_Shore	5'UTR	10	0.0301248	-0.0462596
		cg14613617	N_Shore	TSS200	10	0.0288073	-0.0231293
		cg11284147	N_Shelf		8	0.0472402	-0.0769234
		cg05600496			13	0.0431572	-0.0635843
		cg27338353	S_Shelf		22	0.0347861	-0.0603846
		cg00988346			1	0.0301248	-0.0573894
		cg03131366			12	0.0479175	-0.0554062
		cg13956924	N_Shelf		11	0.0373982	-0.0552687
		cg18859174	S_Shore		2	0.0475007	-0.0530121
		cg26697320	N_Shore		7	0.0295788	-0.0524999
		cg03023089	Island		22	0.0225679	-0.0514631
		cg03652525			3	0.0406819	-0.0512775
		cg23001918			6	0.0436097	0.0502896
		cg11596902			11	0.0225679	0.0533764
		cg17516825	N_Shelf		1	0.0406819	0.0554143
		cg00248242	N_Shore		2	0.0406819	0.0594005
		cg14828411	S_Shelf		1	0.039898	0.0604497
		cg23644389			13	0.0447441	0.072499
